# Supplementary material for: Explosion of formulaic research articles, including inappropriate study designs and false discoveries, based on the NHANES US national health database
Source: PLoS Biol. 2025 May 8;23(5):e3003152. doi: 10.1371/journal.pbio.3003152 (PMC12061153; doi:10.1371/journal.pbio.3003152)
Supplement: S1 Data — (XLSX) [file pbio.3003152.s001.xlsx]

## Sheet: all_papers_18th_nov
DOI	Link	Title	Include? Yes / No	Reason for exclusion or inclusion?	Independent Variable	Dependent Variable	Population	NHANES data start date	NHANES data end date	NHANES start date broken	NHANES end date broken	PMID	Authors	Author full names	Author(s) ID	Year	Source title	Volume	Issue	Art. No.	Page start	Page end	Page count	Cited by	Affiliations	Authors with affiliations	Abstract	Editors	Publisher	ISSN	ISBN	CODEN	Document Type	Publication Stage	Open Access	Source	EID	Create Date	PMCID
10.1007/s12603-014-0569-2	https://www.scopus.com/inward/record.uri?eid=2-s2.0-84925541824&doi=10.1007%2fs12603-014-0569-2&partnerID=40&md5=b5c5c234b1059b309886c1db4e11ef3c	A cross sectional study of the association between walnut consumption and cognitive function among adult us populations represented in NHANES	Yes	Included	Walnut consumption	Cognitive function	US adults	1988	1994	1999	2002	25732213	Arab L.; Ang A.	Arab, L. (7004095340); Ang, A. (7005490334)	7004095340; 7005490334	2015	Journal of Nutrition, Health and Aging	19	3		284	290	6	52	David Geffen School of Medicine at UCLA, 911 Broxton, Box 951736, Los Angeles, 90095, CA, United States; David Geffen School of Medicine at UCLA, 700 Tiverton. 12-262 Factor Building, Box 951736, Los Angeles, 90095, CA, United States	Arab L., David Geffen School of Medicine at UCLA, 911 Broxton, Box 951736, Los Angeles, 90095, CA, United States; Ang A., David Geffen School of Medicine at UCLA, 911 Broxton, Box 951736, Los Angeles, 90095, CA, United States	Objective: To examine the association between walnut consumption and measures of cognitive function in the US population.; Design: Nationally representative cross sectional study using 24 hour dietary recalls of intakes to assess walnut and other nut consumption as compared to the group reporting no nut consumption.; Setting: 1988–1994 and 1999–2002 rounds of the National Health and Nutrition Exa…		Springer-Verlag France	12797707		JNHAF	Article	Final	All Open Access; Hybrid Gold Open Access	Scopus	2-s2.0-84925541824	2015-03-04
10.1038/s41598-021-88739-x	https://www.scopus.com/inward/record.uri?eid=2-s2.0-85105073427&doi=10.1038%2fs41598-021-88739-x&partnerID=40&md5=6bfe3d8cf2723775a3a0421f105e6ed5	A cross-sectional analysis of the association between sleep duration and osteoporosis risk in adults using 2005–2010 NHANES	Yes	Included	Sleep health	Osteoporosis	US adults	2005	2010			33907283	Lee C.-L.; Tzeng H.-E.; Liu W.-J.; Tsai C.-H.	Lee, Chia-Lin (57203055953); Tzeng, Huey-En (16402984100); Liu, Wei-Ju (57211661555); Tsai, Chun-Hao (57209991221)	57203055953; 16402984100; 57211661555; 57209991221	2021	Scientific Reports	11	1	9090				17	Division of Endocrinology and Metabolism, Department of Internal Medicine, Taichung Veterans General Hospital, Taichung, Taiwan; Department of Public Health, College of Public Health, China Medical University, Taichung, Taiwan; Department of Medical Research, Taichung Veterans General Hospital, Taichung, Taiwan; School of Medicine, National Yang Ming Chiao Tung University, Taipei, Taiwan; Departm…	Lee C.-L., Division of Endocrinology and Metabolism, Department of Internal Medicine, Taichung Veterans General Hospital, Taichung, Taiwan, Department of Public Health, College of Public Health, China Medical University, Taichung, Taiwan, Department of Medical Research, Taichung Veterans General Hospital, Taichung, Taiwan, School of Medicine, National Yang Ming Chiao Tung University, Taipei, Taiw…	Controversy remains regarding the relationship between bone health and sleep. In the literature, the effect of sleep on bone density in the clinical setting varies depending on the definition of normal sleep duration, sleep quality, selected population, and diagnostic tools for bone density. The aim of this study was to examine the association between bone mineral density (BMD)assessed by dual-en…		Nature Research	20452322			Article	Final	All Open Access; Gold Open Access; Green Open Access	Scopus	2-s2.0-85105073427	2021-04-28	PMC8079413
10.1186/s12902-023-01444-w	https://www.scopus.com/inward/record.uri?eid=2-s2.0-85171143634&doi=10.1186%2fs12902-023-01444-w&partnerID=40&md5=c36b9900f936322bc38857a390c0a092	A cross-sectional study from NHANES found a positive association between obesity with bone mineral density among postmenopausal women	Yes	Included	Obesity	Bone mineral density	US adult postmenopausal females	2007	2018			37705039	Yuan Y.; Liao J.; Luo Z.; Li D.; Hou L.	Yuan, Yu (58134289300); Liao, Jiaxin (58574971400); Luo, Zhiyuan (58133887300); Li, Dingshuang (58133887000); Hou, Lei (58133887200)	58134289300; 58574971400; 58133887300; 58133887000; 58133887200	2023	BMC Endocrine Disorders	23	1	196				0	The Eighth Clinical Medical College of Guangzhou University of Chinese Medicine, Guangdong, Foshan, China; Foshan Hospital of Traditional Chinese Medicine, Guangdong, Foshan, China	Yuan Y., The Eighth Clinical Medical College of Guangzhou University of Chinese Medicine, Guangdong, Foshan, China; Liao J., The Eighth Clinical Medical College of Guangzhou University of Chinese Medicine, Guangdong, Foshan, China; Luo Z., The Eighth Clinical Medical College of Guangzhou University of Chinese Medicine, Guangdong, Foshan, China; Li D., The Eighth Clinical Medical College of Guangz…	Purpose: Obesity has been demonstrated to improve bone mineral density (BMD), according to previous research. Nevertheless, there is a dearth of clarity regarding the optimal body mass index (BMI) and waist circumference (WC) for achieving the highest beneficial BMD in postmenopausal women. The objective of this study was to establish the correlation between obesity and BMD. Methods: The relation…		BioMed Central Ltd	14726823		BEDMA	Article	Final	All Open Access; Gold Open Access; Green Open Access	Scopus	2-s2.0-85171143634	2023-09-13	PMC10498604
10.3389/fnut.2023.1218166	https://www.scopus.com/inward/record.uri?eid=2-s2.0-85173943450&doi=10.3389%2ffnut.2023.1218166&partnerID=40&md5=a1a3f8625dda950c7441aa38413f1ccc	A cross-sectional study on the association between dietary inflammatory index and hyperuricemia based on NHANES 2005–2018	Yes	Included	Dietary inflammatory index	Hyperuricemia	US adults	2005	2018			37810924	Wang H.; Qin S.; Li F.; Zhang H.; Zeng L.	Wang, Hao (59293325700); Qin, Shengmei (58038418600); Li, Feng (58642769700); Zhang, Huanhuan (58018706400); Zeng, Ling (57014034900)	59293325700; 58038418600; 58642769700; 58018706400; 57014034900	2023	Frontiers in Nutrition	10		1218166				7	Department of Critical Care Medicine, West China Hospital, Sichuan University, Chengdu, China; West China School of Nursing, Sichuan University, Chengdu, China; Department of Nursing, Stomatological Hospital Southern Medical University, Guangzhou, China	Wang H., Department of Critical Care Medicine, West China Hospital, Sichuan University, Chengdu, China, West China School of Nursing, Sichuan University, Chengdu, China; Qin S., Department of Nursing, Stomatological Hospital Southern Medical University, Guangzhou, China; Li F., Department of Critical Care Medicine, West China Hospital, Sichuan University, Chengdu, China, West China School of Nurs…	Background: Hyperuricemia is a common condition that can lead to gout and other related diseases. It has been suggested that Inflammatory factors play important role in the development and progression of hyperuricemia. The dietary inflammatory index (DII) enables the assessment of the inflammatory potential of an individual’s diet. This study aimed to investigate the association between DII and h…		Frontiers Media SA	2296861X			Article	Final	All Open Access; Gold Open Access	Scopus	2-s2.0-85173943450	2023-10-09	PMC10552180
10.1016/j.cdnut.2024.104407	https://www.scopus.com/inward/record.uri?eid=2-s2.0-85199178861&doi=10.1016%2fj.cdnut.2024.104407&partnerID=40&md5=61900fae8513f1af3afe7762cc06e6c8	A Cross-Sectional Study on the Association of Walnut Consumption with Obesity and Relative Fat Mass among United States Adolescents and Young Adults in NHANES (2003–2020)	Yes	Included	Walnut consumption	Obesity	US children and adolescents	2003	2020			39157012	Gletsu-Miller N.; Henschel B.; Tekwe C.D.; Thiagarajah K.	Gletsu-Miller, Nana (57201695040); Henschel, Beate (57190436254); Tekwe, Carmen D (8380291800); Thiagarajah, Krisha (15081892300)	57201695040; 57190436254; 8380291800; 15081892300	2024	Current Developments in Nutrition	8	8	104407				0	Department of Applied Health Science, School of Public Health, Indiana University, Bloomington, IN, United States; Department of Epidemiology and Biostatistics, School of Public Health, Indiana University, Bloomington, IN, United States	Gletsu-Miller N., Department of Applied Health Science, School of Public Health, Indiana University, Bloomington, IN, United States; Henschel B., Department of Epidemiology and Biostatistics, School of Public Health, Indiana University, Bloomington, IN, United States; Tekwe C.D., Department of Epidemiology and Biostatistics, School of Public Health, Indiana University, Bloomington, IN, United Sta…	Background: Walnuts contain nutrients and phytochemicals that can promote metabolic health. However, the high energy content of walnuts along with other nuts raises the concern that consuming nuts promotes obesity. Objectives: We sought to investigate the associations between consumption of walnuts as well as other nuts and measures of obesity in adolescents and young adults. Methods: This study …		Elsevier B.V.	24752991			Article	Final	All Open Access; Green Open Access	Scopus	2-s2.0-85199178861	2024-08-19	PMC11324821
10.1016/j.jad.2022.11.052	https://www.scopus.com/inward/record.uri?eid=2-s2.0-85143362334&doi=10.1016%2fj.jad.2022.11.052&partnerID=40&md5=a9af97b9eefbda20a880f2fced50ae2b	A J-shaped association between Dietary Inflammatory Index (DII) and depression: A cross-sectional study from NHANES 2007–2018	Yes	Included	Dietary inflammatory index	Depression	US adults	2007	2018			36462606	Zhao L.; Sun Y.; Liu Y.; Yan Z.; Peng W.	Zhao, Leiyong (57188577329); Sun, Yiyan (57949516400); Liu, Yan (58871568200); Yan, Zhaojun (57220101368); Peng, Wei (57224127178)	57188577329; 57949516400; 58871568200; 57220101368; 57224127178	2023	Journal of Affective Disorders	323			257	263	6	19	Affiliated Hospital of Shandong University of Traditional Chinese Medicine, Jinan, China; Shandong University of Traditional Chinese Medicine, Jinan, China	Zhao L., Affiliated Hospital of Shandong University of Traditional Chinese Medicine, Jinan, China; Sun Y., Shandong University of Traditional Chinese Medicine, Jinan, China; Liu Y., Affiliated Hospital of Shandong University of Traditional Chinese Medicine, Jinan, China; Yan Z., Affiliated Hospital of Shandong University of Traditional Chinese Medicine, Jinan, China; Peng W., Affiliated Hospital …	Background: Growing evidence indicates that depression is more common in people who partake in a pro-inflammatory diet. The objective of our study was to assess the association between the Dietary Inflammatory Index (DII) and depression through a cross-sectional study of the National Health and Nutrition Examination Survey from 2007 to 2018. Methods: We used weighted multivariable logistic regres…		Elsevier B.V.	1650327		JADID	Article	Final		Scopus	2-s2.0-85143362334	2022-12-03
10.1007/s00345-024-04861-1	https://www.scopus.com/inward/record.uri?eid=2-s2.0-85187650374&doi=10.1007%2fs00345-024-04861-1&partnerID=40&md5=7f601f534f66ec63ccff63b24fc6af68	A positive association between BMI and kidney stones among the diabetic population: a cross-sectional study from NHANES	Yes	Included	BMI	Kidney stones	US adults with type 2 diabetes	2011	2018			38478086	Wang J.H.; Bao E.H.; Chen G.Y.; Liu Y.; Yang L.; Wang J.J.; Liu Y.; Zhu P.Y.; Li T.	Wang, Jia Hao (57215508071); Bao, Er Hao (58476586400); Chen, Gui Yuan (58186751600); Liu, Ying (57894332200); Yang, Lin (58092157100); Wang, Jun Ji (58591360800); Liu, Yang (57909930800); Zhu, Ping Yu (56727344900); Li, Tao (58938031000)	57215508071; 58476586400; 58186751600; 57894332200; 58092157100; 58591360800; 57909930800; 56727344900; 58938031000	2024	World Journal of Urology	42	1	142				0	Department of Urology, Affiliated Hospital of North Sichuan Medical College, 1 MaoYuan Nan Road, Sichuan, Nanchong, 637000, China	Wang J.H., Department of Urology, Affiliated Hospital of North Sichuan Medical College, 1 MaoYuan Nan Road, Sichuan, Nanchong, 637000, China; Bao E.H., Department of Urology, Affiliated Hospital of North Sichuan Medical College, 1 MaoYuan Nan Road, Sichuan, Nanchong, 637000, China; Chen G.Y., Department of Urology, Affiliated Hospital of North Sichuan Medical College, 1 MaoYuan Nan Road, Sichuan,…	Background: In the past, research has shown that a higher body mass index (BMI) is one of the variables that increase the likelihood of kidney stones; however, no studies have found a connection between the two in the type II diabetic population. The purpose of this research is to reveal the association between BMI and kidney stones in the type II diabetic population. Methods: We selected demogra…		Springer Science and Business Media Deutschland GmbH	7244983			Article	Final		Scopus	2-s2.0-85187650374	2024-03-13
10.1097/MD.0000000000037315	https://www.scopus.com/inward/record.uri?eid=2-s2.0-85187520087&doi=10.1097%2fMD.0000000000037315&partnerID=40&md5=ec1e4396a55d8ef8a24428e22b6a1022	A positive association between RDW and coronary heart disease in the rheumatoid arthritis population: A cross-sectional study from NHANES	Yes	Included	Red blood cell distribution width	Coronary heart disease	US adults with rheumatoid arthritis	2011	2020			38457585	Zhang M.Q.; Tan W.T.; Li W.D.; Shen X.Y.; Shen Y.; Jiang X.L.; Wen H.F.	Zhang, Mei Qi (58933513600); Tan, Wen Tao (58933940400); Li, Wei Dong (58933940500); Shen, Xuan Yang (58905522800); Shen, Yuan (58933940600); Jiang, Xiao Lu (58933407600); Wen, Hong Fu (58933623200)	58933513600; 58933940400; 58933940500; 58905522800; 58933940600; 58933407600; 58933623200	2024	Medicine (United States)	103	10		E37315			0	Department of Emergency, Affiliated Hospital of North Sichuan Medical College, Sichuan, Nanchong, China	Zhang M.Q., Department of Emergency, Affiliated Hospital of North Sichuan Medical College, Sichuan, Nanchong, China; Tan W.T., Department of Emergency, Affiliated Hospital of North Sichuan Medical College, Sichuan, Nanchong, China; Li W.D., Department of Emergency, Affiliated Hospital of North Sichuan Medical College, Sichuan, Nanchong, China; Shen X.Y., Department of Emergency, Affiliated Hospit…	Previous research has indicated that higher red blood cell distribution width (RDW) increases the risk of coronary heart disease. However, no studies have established a link between RDW and coronary heart disease in the rheumatoid arthritis population. This research aims to explore the association between RDW and coronary heart disease among individuals with rheumatoid arthritis. We selected demo…		Lippincott Williams and Wilkins	257974		MEDIA	Article	Final	All Open Access; Gold Open Access	Scopus	2-s2.0-85187520087	2024-03-08	PMC10919533
10.1186/s12889-024-18837-8	https://www.scopus.com/inward/record.uri?eid=2-s2.0-85195002183&doi=10.1186%2fs12889-024-18837-8&partnerID=40&md5=dbca965ae180d097b2ffb547fc44bf35	An inverse association of dietary choline with atherosclerotic cardiovascular disease among US adults: a cross-sectional NHANES analysis	Yes	Included	Dietary choline	Cardiovascular disease	US adults	2011	2018			38822299	Lin H.; Zhong Z.; Zhang C.; Jin X.; Qi X.; Lian J.	Lin, Hui (57191363835); Zhong, Zuoquan (59153699500); Zhang, Chuanjin (58990682700); Jin, Xiaojun (57714173000); Qi, Xuchen (55361787000); Lian, Jiangfang (7202008238)	57191363835; 59153699500; 58990682700; 57714173000; 55361787000; 7202008238	2024	BMC Public Health	24	1	1460				0	Department of Cardiology, The Affiliated Lihuili Hospital of Ningbo University Health Science Center, Zhejiang, Ningbo, 315211, China; Department of Respiratory Medicine, Shaoxing People’s Hospital, Shaoxing, China; Department of Neurosurgery, Sir Run Run Shaw Hospital, Zhejiang University School of Medicine, Hangzhou, China; Department of Neurosurgery, Shaoxing People’s Hospital, Shaoxing, China	Lin H., Department of Cardiology, The Affiliated Lihuili Hospital of Ningbo University Health Science Center, Zhejiang, Ningbo, 315211, China; Zhong Z., Department of Respiratory Medicine, Shaoxing People’s Hospital, Shaoxing, China; Zhang C., Department of Cardiology, The Affiliated Lihuili Hospital of Ningbo University Health Science Center, Zhejiang, Ningbo, 315211, China; Jin X., Department o…	Background: The role of diet choline in atherosclerotic cardiovascular disease (ASCVD) is uncertain. Findings from animal experiments are contradictory while there is a lack of clinical investigations. This study aimed to investigate the association between choline intake and ASCVD based on individuals from the National Health and Nutrition Examination Survey (NHANES) database. Methods: This cros…		BioMed Central Ltd	14712458			Article	Final	All Open Access; Gold Open Access	Scopus	2-s2.0-85195002183	2024-05-31	PMC11141004
10.15761/0101-60830000000639	https://www.scopus.com/inward/record.uri?eid=2-s2.0-85172321080&doi=10.15761%2f0101-60830000000639&partnerID=40&md5=deec606508e3cca94027cb2258f66b8d	Analysis of the association between depression and sarcopenia in adults in the community A cross-sectional study based on the NHANES public database in the USA	Yes	Included	Depression	Sarcopenia prevalence	US adults	2011	2014				Nan Y.	Nan, Yufei (58618813200)	58618813200	2023	Revista de Psiquiatria Clinica	50	4		115	119	4	0	Department of Second Geriatric Medicine, Aerospace Center Hospital, Beijing, 100049, China	Nan Y., Department of Second Geriatric Medicine, Aerospace Center Hospital, Beijing, 100049, China	Objective: To analyze whether adult depression is associated with the development of sarcopenia. METHODS: This is a cross-sectional observational study based on the NHANES public database, in which a community-based population of adults aged 18-60 years was collected between 2011 and 2014 and the presence of depression was assessed using the PHQ9 depression scale. The relationship between depress…		Universidade de Sao Paulo. Museu de Zoologia	1016083		RPCLF	Article	Final		Scopus	2-s2.0-85172321080
10.1038/s41598-024-62707-7	https://www.scopus.com/inward/record.uri?eid=2-s2.0-85194219913&doi=10.1038%2fs41598-024-62707-7&partnerID=40&md5=9a760f04cde59a2f9595a54a83ff659f	Analysis of the association between high antioxidant diet and lifestyle habits and diabetic retinopathy based on NHANES cross-sectional study	Yes	Included	High antioxidant diet and lifestyle habits	Diabetic retinopathy	US adults	2007	2008	2011	2012	38789523	Qiao Q.; Liu X.; Xue W.; Chen L.; Hou X.	Qiao, Qincheng (58000577100); Liu, Xingjian (59144902400); Xue, Wen (59145013200); Chen, Li (57208211507); Hou, Xinguo (16312358600)	58000577100; 59144902400; 59145013200; 57208211507; 16312358600	2024	Scientific Reports	14	1	11868				1	Department of Endocrinology and Metabolism, Qilu Hospital of Shandong University, Shandong, Jinan, 250012, China; Institute of Endocrine and Metabolic Diseases of Shandong University, Jinan, 250012, China; Key Laboratory of Endocrine and Metabolic Diseases, Shandong Province Medicine and Health, Jinan, China; Jinan Clinical Research Center for Endocrine and Metabolic Diseases, Jinan, China; The F…	Qiao Q., Department of Endocrinology and Metabolism, Qilu Hospital of Shandong University, Shandong, Jinan, 250012, China, The First Clinical Medical College, Cheeloo College of Medicine, Shandong University, Jinan, China; Liu X., The First Clinical Medical College, Cheeloo College of Medicine, Shandong University, Jinan, China; Xue W., Department of Endocrinology and Metabolism, Qilu Hospital of…	Oxidative stress plays a crucial role in increasing the risk of developing diabetic retinopathy (DR). The oxidative balance score (OBS) and the composite dietary antioxidant index (CDAI) are two tools for assessing the effects of diet and lifestyle on oxidative stress. The aim of this study was to investigate the association between OBS, CDAI and the occurrence of DR. After controlling for potent…		Nature Research	20452322			Article	Final	All Open Access; Gold Open Access	Scopus	2-s2.0-85194219913	2024-05-24	PMC11126608
10.1186/s12890-024-02864-7	https://www.scopus.com/inward/record.uri?eid=2-s2.0-85183443521&doi=10.1186%2fs12890-024-02864-7&partnerID=40&md5=f0aabe261663db1c3373002c025acb61	Analysis of the correlation between serum Klotho and FeNO: a cross-sectional study from NHANES (2007–2012)	Yes	Included	Serum klotho levels	FeNO	US adults	2007	2012			38287280	Mao H.; Xie Z.; Huang S.; Shen X.; Jin S.; Lin T.; Yang Z.	Mao, Haiyan (58545668500); Xie, Zhenye (58546234900); Huang, Shanshan (58849978700); Shen, Xingkai (58848348700); Jin, Shaofeng (58848809200); Lin, Tong (58546375600); Yang, Zhouxin (8661905200)	58545668500; 58546234900; 58849978700; 58848348700; 58848809200; 58546375600; 8661905200	2024	BMC Pulmonary Medicine	24	1	61				1	Department of Critical Care Medicine, Ningbo Medical Center Lihuili Hospital, Ningbo, 315100, China; Zhejiang Provincial Key Lab of Geriatrics and Geriatrics Institute of Zhejiang Province, Department of Geriatrics, Zhejiang Hospital, Hangzhou, 310030, China	Mao H., Department of Critical Care Medicine, Ningbo Medical Center Lihuili Hospital, Ningbo, 315100, China; Xie Z., Department of Critical Care Medicine, Ningbo Medical Center Lihuili Hospital, Ningbo, 315100, China; Huang S., Department of Critical Care Medicine, Ningbo Medical Center Lihuili Hospital, Ningbo, 315100, China; Shen X., Department of Critical Care Medicine, Ningbo Medical Center L…	Background: Klotho is an anti-aging protein that has multiple functions and may play a key role in the pathogenesis and progression of chronic respiratory diseases such as chronic obstructive pulmonary disease (COPD). Fractional Exhaled Nitric Oxide (FeNO) is a non-invasive and novel biomarker that has the advantages of being simple, fast and reproducible. It can effectively assess the degree of …		BioMed Central Ltd	14712466		BPMMB	Article	Final	All Open Access; Gold Open Access	Scopus	2-s2.0-85183443521	2024-01-29	PMC10823643
10.1038/s41598-024-73998-1	https://www.scopus.com/inward/record.uri?eid=2-s2.0-85206058438&doi=10.1038%2fs41598-024-73998-1&partnerID=40&md5=393d48d398c9aec343676e32eac7a946	Association between “a body shape index” (ABSI) with periodontitis in a hypertension population from the NHANES 2009–2014	Yes	Included	Body shape index	Periodontis	US adults with hypertension	2009	2014			39379534	Gu X; Luo S; Sun J; Jin F; Chen Z; Song J.			2024	Scientific Reports	14	1	23378				0	Medical College of Guizhou University, Guizhou, Guiyang, 550025, China; Guiyang Stomatological Hospital, 253 Jiefang Road, Nanming District, Guizhou, Guiyang, 550005, China; Department of Oral and Maxillofacial Surgery, The Affiliated Stomatological Hospital of Guizhou Medical University, No. 9, Beijing Road, Yunyan District, Guizhou, Guiyang, 550005, China	Gu, X., Medical College of Guizhou University, Guizhou, Guiyang, 550025, China; Luo, S., Medical College of Guizhou University, Guizhou, Guiyang, 550025, China; Sun, J., Guiyang Stomatological Hospital, 253 Jiefang Road, Nanming District, Guizhou, Guiyang, 550005, China; Jin, F., Guiyang Stomatological Hospital, 253 Jiefang Road, Nanming District, Guizhou, Guiyang, 550005, China; Chen, Z., Medica…	A body Shape index (ABSI), defined as waist circumference (WC)/(body mass index (BMI)2/3 × height1/2), is unique in that the ABSI is positively associated with visceral obesity and is independent of BMI. The ABSI has also been shown to be positively and linearly correlated with the amount of visceral adiposity in the general population and with all-cause and cardiovascular disease (CVD). However,…		Nature Research	20452322			Article	Final	All Open Access, Gold	PubMed	2-s2.0-85206058438
10.1016/j.identj.2024.03.011	https://www.scopus.com/inward/record.uri?eid=2-s2.0-85190346450&doi=10.1016%2fj.identj.2024.03.011&partnerID=40&md5=32b0391559af2d15733d147781066d2d	Association Between `Life's Essential 8’ and Periodontitis: A Cross-Sectional Study From the NHANES Database	Yes	Included	Life's essential 8	Periodontis	US adults	2009	2014			38622031	Lu S.; Gao G.	Lu, Shouyi (58985194800); Gao, Guoning (58985356000)	58985194800; 58985356000	2024	International Dental Journal	74	5		960	967	7	1	Department of Prosthodontics, Weifang People's Hospital, Shandong, Weifang, China	Lu S., Department of Prosthodontics, Weifang People's Hospital, Shandong, Weifang, China; Gao G., Department of Prosthodontics, Weifang People's Hospital, Shandong, Weifang, China	Background: Periodontitis is a chronic inflammatory disease, and the persistent inflammatory state it confers may lead to cardiovascular disease. Studies have shown that `Life's Essential 8 (LE8)`, an indicator of cardiovascular health, was associated with the risk of several inflammatory diseases. This study aimed to assess the association between LE8 and its subsets and the risk of periodontiti…		Elsevier Inc.	206539			Article	Final	All Open Access; Gold Open Access	Scopus	2-s2.0-85190346450	2024-04-15
10.1038/s41370-023-00628-9	https://www.scopus.com/inward/record.uri?eid=2-s2.0-85180247530&doi=10.1038%2fs41370-023-00628-9&partnerID=40&md5=9151ebbcef5c38e74748c9d5ac664569	Association between 2,4-dichlorophenoxyacetic acid and cognitive impairment in older adults: a cross-sectional study from NHANES 2001–2002 and 2011–2014	Yes	Included	Organic pollutants	Cognitive impairment	US middle-aged and older adults	2001	2002	2011	2014	38129668	Zou X.; Shi Y.; Su J.; Ye Q.; Lin F.; Cai G.	Zou, Xinyang (57967154000); Shi, Yisen (57966064600); Su, Jiaqi (58773094800); Ye, Qinyong (8985907800); Lin, Fabin (57214321118); Cai, Guoen (57192384578)	57967154000; 57966064600; 58773094800; 8985907800; 57214321118; 57192384578	2024	Journal of Exposure Science and Environmental Epidemiology	34	2		308	316	8	0	Department of Neurology, Union Hospital, Institute of Neuroscience, Institute of Clinical Neurology, Fujian Medical University, Fuzhou, 350001, China; Fujian Medical University, Fuzhou, 35001, China; Department of Neurosurgery, Fujian Medical University Union Hospital, Fuzhou, 350001, China	Zou X., Department of Neurology, Union Hospital, Institute of Neuroscience, Institute of Clinical Neurology, Fujian Medical University, Fuzhou, 350001, China, Fujian Medical University, Fuzhou, 35001, China; Shi Y., Department of Neurology, Union Hospital, Institute of Neuroscience, Institute of Clinical Neurology, Fujian Medical University, Fuzhou, 350001, China, Fujian Medical University, Fuzho…	Background: 2,4-Dichlorophenoxyacetic acid (2,4-D) is reported to be the most widely used herbicide in home and garden environments, rendering it commonly encountered in daily life. Despite being ubiquitous, there is a scarcity of studies that have comprehensively assessed the relationship between 2,4-D exposure and cognition using multiple models. Objective: To explore the association between 2,…		Springer Nature	15590631			Article	Final		Scopus	2-s2.0-85180247530	2023-12-22
10.3389/fendo.2024.1411701	https://www.scopus.com/inward/record.uri?eid=2-s2.0-85205736408&doi=10.3389%2ffendo.2024.1411701&partnerID=40&md5=4ddd5cc2046d3943130337b25b07bfde	Association between a body shape index and cognitive impairment among US older adults aged 40 years and above from a cross-sectional survey of the NHANES 2011-2014	Yes	Included	Body shape index	Cognitive impairment	US middle-aged and older adults	2011	2014			39377074	Chen Y; Ding Y; Jin S; Zhang Y.			2024	Frontiers in Endocrinology	15		1411701				0	Department of Anesthesiology, Shanghai Ninth People’s Hospital, Shanghai Jiao Tong University School of Medicine, Shanghai, China	Chen, Y., Department of Anesthesiology, Shanghai Ninth People’s Hospital, Shanghai Jiao Tong University School of Medicine, Shanghai, China; Ding, Y., Department of Anesthesiology, Shanghai Ninth People’s Hospital, Shanghai Jiao Tong University School of Medicine, Shanghai, China; Jin, S., Department of Anesthesiology, Shanghai Ninth People’s Hospital, Shanghai Jiao Tong University School of Medi…	Purpose: This research aimed to assess the correlation between the Adjusted Body Shape Index (ABSI) and the presence of abdominal aortic calcification (AAC) among middle-aged and older American adults. Methods: Employing a cross-sectional design, this study analyzed data from the 2013-2014 National Health and Nutrition Examination Survey (NHANES), focusing on 3077 participants aged 40 and above. …		Frontiers Media SA	16642392			Article	Final	All Open Access, Gold	PubMed	2-s2.0-85205736408
10.1186/s12944-024-02165-2	https://www.scopus.com/inward/record.uri?eid=2-s2.0-85195360215&doi=10.1186%2fs12944-024-02165-2&partnerID=40&md5=2aa7198560a3e95a345da4c29c4b7cc5	Association between a body shape index and cognitive impairment among us older adults from a cross-sectional survey of the NHANES 2011–2014	Yes	Included	Body shape index	Cognitive impairment	US middle-aged and older adults	2011	2014			38840158	Zhang Y.; Zhang P.; Yin D.	Zhang, Yanwei (56394269600); Zhang, Peng (59162120900); Yin, Dekun (58078808300)	56394269600; 59162120900; 58078808300	2024	Lipids in Health and Disease	23	1	169				2	Department of Anesthesiology, Shanghai Ninth People’s Hospital, Shanghai Jiao Tong University School of Medicine, Shanghai, China; Department of Anesthesiology, Funing People’s Hospital of Jiangsu, Jiangsu province, Yancheng, China	Zhang Y., Department of Anesthesiology, Shanghai Ninth People’s Hospital, Shanghai Jiao Tong University School of Medicine, Shanghai, China; Zhang P., Department of Anesthesiology, Shanghai Ninth People’s Hospital, Shanghai Jiao Tong University School of Medicine, Shanghai, China; Yin D., Department of Anesthesiology, Funing People’s Hospital of Jiangsu, Jiangsu province, Yancheng, China	Purpose: This study aimed to assess the relationship between A Body Shape Index (ABSI) and cognitive impairment among older adults in the United States. Methods: This cross-sectional study analyzed cognitive function in 2,752 individuals aged 60 and older using data from the 2011–2014 National Health and Nutrition Examination Survey (NHANES). Cognitive assessments were conducted using the Immedia…		BioMed Central Ltd	1476511X			Article	Final	All Open Access; Gold Open Access	Scopus	2-s2.0-85195360215	2024-06-05	PMC11151546
10.1016/j.heliyon.2024.e26557	https://www.scopus.com/inward/record.uri?eid=2-s2.0-85186091912&doi=10.1016%2fj.heliyon.2024.e26557&partnerID=40&md5=4f97cf1b3ee6ee93d4268a10f52ac45c	Association between a body shape index and Parkinson's disease: A large cross-sectional study from NHANES	Yes	Included	Body shape index	Parkison's disease	US adults	2005	2018			38420444	Huang W.; Xiao Y.; Zhang L.; Liu H.	Huang, Wei (57204712836); Xiao, Yingqi (57803146100); Zhang, Li (58003121300); Liu, Hu (57942860600)	57204712836; 57803146100; 58003121300; 57942860600	2024	Heliyon	10	4	e26557				2	Department of Orthopaedics, The Sixth Affiliated Hospital, School of Medicine, South China University of Technology, Foshan, China; Department of Pulmonary and Critical Care Medicine, Dongguan Tungwah Hospital, Dongguan, China	Huang W., Department of Orthopaedics, The Sixth Affiliated Hospital, School of Medicine, South China University of Technology, Foshan, China; Xiao Y., Department of Pulmonary and Critical Care Medicine, Dongguan Tungwah Hospital, Dongguan, China; Zhang L., Department of Pulmonary and Critical Care Medicine, Dongguan Tungwah Hospital, Dongguan, China; Liu H., Department of Orthopaedics, The Sixth …	Objective: To further evaluate the connection between obesity and Parkinson's disease, we utilized A body shape index which normalizes waist circumference for Body mass index. Derived from the National Health and Nutrition Examination Survey. Methods: Based on National Health and Nutrition Examination Survey data from 2005 to 2018, this study included 31,933 adult participants in total. First, al…		Elsevier Ltd	24058440			Article	Final	All Open Access; Gold Open Access	Scopus	2-s2.0-85186091912	2024-02-29	PMC10900994
10.1007/s11255-023-03917-2	https://www.scopus.com/inward/record.uri?eid=2-s2.0-85182158531&doi=10.1007%2fs11255-023-03917-2&partnerID=40&md5=0f88badc9c90efec23bbf258199c6d8d	Association between a body shape index and prostate cancer: a cross-sectional study of NHANES 2001–2018	Yes	Included	Body shape index	Prostate cancer	US adults	2001	2018			38214779	Liu X.; Shi H.; Shi Y.; Wei H.; Yuan X.; Jiao Z.; Wu T.; Wang Z.	Liu, Xiaowu (57220211888); Shi, Honglei (57216537465); Shi, Yunfeng (57191374109); Wei, Hanping (57305615600); Yuan, Xiaoliang (57305772400); Jiao, Zhimin (57306078300); Wu, Tingchun (58809571900); Wang, Zengjun (8755586000)	57220211888; 57216537465; 57191374109; 57305615600; 57305772400; 57306078300; 58809571900; 8755586000	2024	International Urology and Nephrology	56	6		1869	1877	8	1	Department of Urology, First Affiliated Hospital of Nanjing Medical University, Jiangsu, Nanjing, 210029, China; Department of Urology, Wujin Hospital Affiliated with Jiangsu University, The Wujin Clinical College of Xuzhou Medical University, Jiangsu, Changzhou, 213000, China	Liu X., Department of Urology, First Affiliated Hospital of Nanjing Medical University, Jiangsu, Nanjing, 210029, China, Department of Urology, Wujin Hospital Affiliated with Jiangsu University, The Wujin Clinical College of Xuzhou Medical University, Jiangsu, Changzhou, 213000, China; Shi H., Department of Urology, Wujin Hospital Affiliated with Jiangsu University, The Wujin Clinical College of …	Objective: Abdominal obesity, especially visceral fat, may have negative effects on the development and progression of prostate cancer (PCa). A body shape index (ABSI) can more accurately measure visceral fat accumulation. This study aimed to investigate the association between ABSI and PCa in US adults. Methods: 11,013 participants were enrolled in the National Health and Nutrition Examination S…		Springer Science and Business Media B.V.	3011623		IURNA	Article	Final	All Open Access; Hybrid Gold Open Access	Scopus	2-s2.0-85182158531	2024-01-12	PMC11090932
10.3389/fcvm.2024.1459062	https://www.scopus.com/inward/record.uri?eid=2-s2.0-85201272210&doi=10.3389%2ffcvm.2024.1459062&partnerID=40&md5=15409761765e955302dab5c7051a6a81	Association between arteriosclerosis index and lumbar bone mineral density in U.S adults: a cross-sectional study from the NHANES 2011–2018	Yes	Included	Arteriosclerosis index	Bone mineral density	US adults	2011	2018			39149583	Xie C.; Ren Y.; He Q.; Wang C.; Luo H.	Xie, Chengxin (57212252385); Ren, Yu (57226799629); He, Qiang (57218442011); Wang, Chenglong (57204758320); Luo, Hua (57210935828)	57212252385; 57226799629; 57218442011; 57204758320; 57210935828	2024	Frontiers in Cardiovascular Medicine	11		1459062				0	Department of Orthopedics, Taizhou Hospital of Zhejiang Province Affiliated to Wenzhou Medical University, Taizhou, China; Key Laboratory of Endocrine Glucose & Lipids Metabolism and Brain Aging, Ministry of Education, Department of Endocrinology, Shandong Provincial Hospital Affiliated to Shandong First Medical University, Jinan, China; Department of Pharmacy, Taizhou Hospital of Zhejiang Provin…	Xie C., Department of Orthopedics, Taizhou Hospital of Zhejiang Province Affiliated to Wenzhou Medical University, Taizhou, China, Key Laboratory of Endocrine Glucose & Lipids Metabolism and Brain Aging, Ministry of Education, Department of Endocrinology, Shandong Provincial Hospital Affiliated to Shandong First Medical University, Jinan, China; Ren Y., Department of Pharmacy, Taizhou Hospital of…	Background: The arteriosclerosis index, defined as the ratio of non-high density lipoprotein cholesterol to high density lipoprotein cholesterol (NHHR), has emerged as a novel biomarker for various diseases. The relationship between NHHR and lumbar bone mineral density (BMD) has not been previously examined. Methods: This cross-sectional study analyzed data from the National Health and Nutrition …		Frontiers Media SA	2297055X			Article	Final	All Open Access; Gold Open Access	Scopus	2-s2.0-85201272210	2024-08-16	PMC11324549
10.1038/s41598-024-74297-5	https://www.scopus.com/inward/record.uri?eid=2-s2.0-85205815105&doi=10.1038%2fs41598-024-74297-5&partnerID=40&md5=7505ccfb2d84de683cda077e8be5a7a5	Association between asthma and visceral adipose tissue in adults, a cross-sectional study from NHANES 2011–2018	Yes	Included	Visceral adipose tissue	Asthma	US adults	2011	2018			39369037	Lin T; Mao H; Huang S; Xie Z; Xu Z.			2024	Scientific Reports	14	1	23217				0	Department of Critical Care Medicine, Ningbo Medical Center Lihuili Hospital, Ningbo, China; Department of Neurocritical Care Medicine, Ningbo Medical Center Lihuili Hospital, Ningbo, China	Lin, T., Department of Critical Care Medicine, Ningbo Medical Center Lihuili Hospital, Ningbo, China; Mao, H., Department of Critical Care Medicine, Ningbo Medical Center Lihuili Hospital, Ningbo, China; Huang, S., Department of Critical Care Medicine, Ningbo Medical Center Lihuili Hospital, Ningbo, China; Xie, Z., Department of Critical Care Medicine, Ningbo Medical Center Lihuili Hospital, Ning…	Asthma is a chronic inflammatory disease that affects millions of people worldwide. Obesity, particularly visceral adipose tissue (VAT), is known to secrete adipokines and pro-inflammatory factors, which are closely associated with various metabolic and cardiovascular diseases. Research indicates that these metabolic disturbances can exacerbate inflammatory conditions, contributing to both cardio…		Nature Research	20452322			Article	Final	All Open Access, Gold	PubMed	2-s2.0-85205815105
10.1016/j.tjnut.2024.03.008	https://www.scopus.com/inward/record.uri?eid=2-s2.0-85189696386&doi=10.1016%2fj.tjnut.2024.03.008&partnerID=40&md5=393fd555ea3b1b52918d87c6839f66aa	Association between Biomarkers of Phthalate Exposure and Serum Folate Concentrations in Children: A Population-Based Cross-Sectional Study of the NHANES from 2011 to 2016	Yes	Included	Biomarkers of pthlates exposure	Serum folate concentrations	US children and adolescents	2011	2016			38484977	He X.; Xue Q.; Li D.; Zhang S.; Wu N.; Li S.; Yang Y.; Dong Y.; Li F.; Li P.; Wen Y.; Pan X.-F.	He, Xingchen (58166710100); Xue, Qingping (56323464900); Li, Di (59071339100); Zhang, Shanshan (57218355936); Wu, Nianwei (57210820844); Li, Shuo (58974752600); Yang, Yunhaonan (58974862800); Dong, Yidan (58974971500); Li, Fan (58974971600); Li, Ping (58974313100); Wen, Ying (57194283449); Pan, Xiong-Fei (57199233424)	58166710100; 56323464900; 59071339100; 57218355936; 57210820844; 58974752600; 58974862800; 58974971500; 58974971600; 58974313100; 57194283449; 57199233424	2024	Journal of Nutrition	154	5		1596	1603	7	0	Section of Epidemiology and Population Health & Department of Gynecology and Obstetrics, Ministry of Education Key Laboratory of Birth Defects and Related Diseases of Women and Children & National Medical Products Administration Key Laboratory for Technical Research on Drug Products In Vitro and In Vivo Correlation, West China Second University Hospital, Sichuan University, Sichuan, Chengdu, Chin…	He X., Section of Epidemiology and Population Health & Department of Gynecology and Obstetrics, Ministry of Education Key Laboratory of Birth Defects and Related Diseases of Women and Children & National Medical Products Administration Key Laboratory for Technical Research on Drug Products In Vitro and In Vivo Correlation, West China Second University Hospital, Sichuan University, Sichuan, Chengd…	Background: Although adverse health effects of phthalates have been reported, very few studies have assessed the associations between biomarkers of phthalate exposure and serum folate concentrations in children. Objectives: We aimed to examine the association between urinary phthalate metabolites, as biomarkers of exposure to phthalates, and total serum folate concentrations in children using nat…		Elsevier B.V.	223166		JONUA	Article	Final		Scopus	2-s2.0-85189696386	2024-03-14
10.1265/ehpm.24-00050	https://www.scopus.com/inward/record.uri?eid=2-s2.0-85196987788&doi=10.1265%2fehpm.24-00050&partnerID=40&md5=69fc85bc2f7a6390cbc75b859f25b803	Association between blood cadmium and depression varies by age and smoking status in US adult women: a cross-sectional study from NHANES 2005–2016	Yes	Included	Blood cadmium levels	Depression	US adult females	2005	2016			38910137	Ji Y.; Wang J.	Ji, Yewei (58976484500); Wang, Jinmin (45461456700)	58976484500; 45461456700	2024	Environmental Health and Preventive Medicine	29		32				1	Department of Internal Neurology, The Second People’s Hospital Affiliated to Fujian University of Traditional Chinese Medicine, Fuzhou, 350003, China	Ji Y., Department of Internal Neurology, The Second People’s Hospital Affiliated to Fujian University of Traditional Chinese Medicine, Fuzhou, 350003, China; Wang J., Department of Internal Neurology, The Second People’s Hospital Affiliated to Fujian University of Traditional Chinese Medicine, Fuzhou, 350003, China	Background: Cadmium, a toxic metal, is widely encountered in diverse environmental contexts. Despite its pervasive exposure, there is limited research on the association between blood cadmium levels and depression, especially among females. This study aimed to investigate the relationship between blood cadmium levels and depression in adult women. Methods: Data spanning 2005–2016 from the Nationa…		Komiyama Printing Co., Ltd.	1342078X		EHPMF	Article	Final	All Open Access; Gold Open Access	Scopus	2-s2.0-85196987788	2024-06-23	PMC11211073
10.3389/fpubh.2024.1280163	https://www.scopus.com/inward/record.uri?eid=2-s2.0-85186482041&doi=10.3389%2ffpubh.2024.1280163&partnerID=40&md5=f7581c6858d8b24ff7162036007801db	Association between blood heavy metal exposure levels and risk of metabolic dysfunction associated fatty liver disease in adults: 2015–2020 NHANES large cross-sectional study	Yes	Included	Heavy metals exposure	Metabolic-associated fatty liver conditions	US adults	2015	2020			38435294	Tang S.; Luo S.; Wu Z.; Su J.	Tang, Song (58915168700); Luo, Simin (57218553276); Wu, Zhendong (58914445900); Su, Jiandong (58914446000)	58915168700; 57218553276; 58914445900; 58914446000	2024	Frontiers in Public Health	12		1280163				1	Department of Gastrointestinal Surgery, The First Affiliated Hospital of Guangdong Pharmaceutical University, Guangzhou, China; Breast Tumor Center, Sun Yat-sen Memorial Hospital, Sun Yat-sen University, Guangzhou, China; Department of Gastroenterology, Dongguan Songshan Lake Tungwah Hospital, Dongguan, China	Tang S., Department of Gastrointestinal Surgery, The First Affiliated Hospital of Guangdong Pharmaceutical University, Guangzhou, China; Luo S., Breast Tumor Center, Sun Yat-sen Memorial Hospital, Sun Yat-sen University, Guangzhou, China; Wu Z., Department of Gastroenterology, Dongguan Songshan Lake Tungwah Hospital, Dongguan, China; Su J., Department of Gastroenterology, Dongguan Songshan Lake T…	Background: The relationships between heavy metals and fatty liver, especially the threshold values, have not been fully elucidated. The objective of this research was to further investigate the correlation between blood heavy metal exposures and the risk of Metabolic dysfunction Associated Fatty Liver Disease (MAFLD) in adults. Methods: Laboratory data on blood metal exposure levels were obtaine…		Frontiers Media SA	22962565			Article	Final	All Open Access; Gold Open Access	Scopus	2-s2.0-85186482041	2024-03-04	PMC10904630
10.1080/00015385.2024.2356325	https://www.scopus.com/inward/record.uri?eid=2-s2.0-85193724888&doi=10.1080%2f00015385.2024.2356325&partnerID=40&md5=8e993d6d2b18647865044fcc6fcc7108	Association between blood inflammatory indices and heart failure: a cross-sectional study of NHANES 2009-2018	Yes	Included	Blood inflammatory indicies	Heart failure	US adults	2009	2018			38771356	Zhang Y.; Feng L.; Zhu Z.; He Y.; Li X.	Zhang, Yayun (59090491100); Feng, Lu (59136090900); Zhu, Zixiong (59093288800); He, Yubin (59092160900); Li, Xuewen (57206743171)	59090491100; 59136090900; 59093288800; 59092160900; 57206743171	2024	Acta Cardiologica	79	4		473	485	12	4	Department of Cardiovascular Medicine, Third Hospital of Shanxi Medical University, Shanxi Bethune Hospital, Shanxi Academy of Medical Sciences, Tongji Shanxi Hospital, Taiyuan, China; Department of Nursing, Shanxi Bethune Hospital, Shanxi Academy of Medical Sciences, Tongji Shanxi Hospital, Third Hospital of Shanxi Medical University, Taiyuan, China	Zhang Y., Department of Cardiovascular Medicine, Third Hospital of Shanxi Medical University, Shanxi Bethune Hospital, Shanxi Academy of Medical Sciences, Tongji Shanxi Hospital, Taiyuan, China; Feng L., Department of Nursing, Shanxi Bethune Hospital, Shanxi Academy of Medical Sciences, Tongji Shanxi Hospital, Third Hospital of Shanxi Medical University, Taiyuan, China; Zhu Z., Department of Card…	Background: Inflammation plays a pivotal role in the pathogenesis of heart failure (HF). This study was aimed to the potential association between complete blood cell count (CBC)-derived inflammatory biomarkers and HF. Methods: Data from the National Health and Nutrition Examination Survey (NHANES) 2009-2018 were utilised. We evaluated the associations between HF and five systemic inflammation ma…		Taylor and Francis Ltd.	15385		ACCAA	Article	Final	All Open Access; Hybrid Gold Open Access	Scopus	2-s2.0-85193724888	2024-05-21
10.1161/JAHA.119.015533	https://www.scopus.com/inward/record.uri?eid=2-s2.0-85088209245&doi=10.1161%2fJAHA.119.015533&partnerID=40&md5=cea165002532cfa9df3f6bae8a24a8d5	Association between blood lead level and uncontrolled hypertension in the us population (Nhanes 1999–2016)	Yes	Included	Blood lead levels	Blood pressure	US population	1999	2016			32573312	Miao H.; Liu Y.; Tsai T.C.; Schwartz J.; Ji J.S.	Miao, Hui (57212156374); Liu, Yan (57218192340); Tsai, Thomas C. (55770575000); Schwartz, Joel (7404276367); Ji, John S. (57725063600)	57212156374; 57218192340; 55770575000; 7404276367; 57725063600	2020	Journal of the American Heart Association	9	13	e015533				48	Environmental Research Center, Duke Kunshan University, Kunshan, China; Department of Medicine, University of Texas, Dell Medical School, Austin, TX, United States; Department of Surgery, Brigham and Women’s Hospital, Boston, MA, United States; Harvard T.H. Chan School of Public Health, Harvard University, Boston, MA, United States; Nicholas School of the Environment, Duke University, Durham, NC,…	Miao H., Environmental Research Center, Duke Kunshan University, Kunshan, China; Liu Y., Department of Medicine, University of Texas, Dell Medical School, Austin, TX, United States; Tsai T.C., Department of Surgery, Brigham and Women’s Hospital, Boston, MA, United States; Schwartz J., Harvard T.H. Chan School of Public Health, Harvard University, Boston, MA, United States; Ji J.S., Environmental …	BACKGROUND: This study aims to explore whether higher blood lead levels (BLL) may be associated with failure to control blood pressure and subsequent uncontrolled hypertension. METHODS AND RESULTS: We used serial cross-sectional waves of the US National Health and Nutrition Examination Survey (NHANES) from 1999 to 2016. 30 762 subjects aged 20 years and above were included. Uncontrolled hypertens…		American Heart Association Inc.	20479980			Article	Final	All Open Access; Gold Open Access; Green Open Access	Scopus	2-s2.0-85088209245	2020-06-24	PMC7670543
10.21037/atm-23-1930		Association between blood methylmalonic acid and chronic kidney disease in the general US population: insights from multi-cycle National Health and Nutrition Examination Survey (NHANES)	Yes	Included	Blood methylmalonic acid	Chronic kidney disease	US population	1999	2004	2011	2014	38911563	Wu L; Chang DY; Zhao MH; Tang SCW; Chen M.			2024	Ann Transl Med							0	Department of Medicine, Peking University First Hospital, Beijing, China; Institute of Nephrology, Peking University, Beijing, China; Key Laboratory of Renal Disease, Ministry of Health of China, Beijing, China; Key Laboratory of Chronic Kidney Disease Prevention and Treatment (Peking University), Ministry of Education, Beijing, China; Research Units of Diagnosis and Treatment of Immune-mediated …		Background: Chronic kidney disease (CKD) is significantly influenced by mitochondrial dysfunction (MD). Previous research suggests that methylmalonic acid (MMA) is involved in MD. Consequently, we aimed to investigate associations between blood MMA level and the prevalence of CKD as well as mortality in patients with CKD. Methods: The study included 23,587 individuals from National Health and Nut…		AME Publishing Company.	23055847			Article	Final		PubMed
10.1186/s12903-023-03189-3	https://www.scopus.com/inward/record.uri?eid=2-s2.0-85165330161&doi=10.1186%2fs12903-023-03189-3&partnerID=40&md5=d82a6335d14cc08f473fb525d1e78a7f	Association between C-Reactive protein and periodontitis in an obese population from the NHANES 2009–2010	Yes	Included	C-reactive protein	Periodontis	US adults with obesity	2009	2010			37481511	Sun J.; Wang W.; Li D.; Song J.; Chen Z.; Chen L.; Smeets R.; Beikler T.; Strenge J.; Yang Z.; Friedrich R.E.	Sun, Jiangling (58498417300); Wang, Wang (57930086800); Li, Dongdong (58498807300); Song, Jukun (56512721200); Chen, Zhu (56754370500); Chen, Liming (57242193600); Smeets, Ralf (8689068700); Beikler, Thomas (6602177885); Strenge, Jan (58497643700); Yang, Zhe (57801919500); Friedrich, Reinhard E. (55538753800)	58498417300; 57930086800; 58498807300; 56512721200; 56754370500; 57242193600; 8689068700; 6602177885; 58497643700; 57801919500; 55538753800	2023	BMC Oral Health	23	1	512				4	Department of Science and Education, Guiyang Stomatological Hospital, Guizhou, 550002, China; Department of Oral and Maxillofacial Surgery, University Medical Center Hamburg-Eppendorf, Hamburg, 20246, Germany; Department of Periodontics, Preventive and Restorative Dentistry, University Medical Center, Hamburg-Eppendorf, Hamburg, 20246, Germany; Department of Clinical Teaching, Guizhou Medical Uni…	Sun J., Department of Science and Education, Guiyang Stomatological Hospital, Guizhou, 550002, China, Department of Oral and Maxillofacial Surgery, University Medical Center Hamburg-Eppendorf, Hamburg, 20246, Germany; Wang W., Department of Periodontics, Preventive and Restorative Dentistry, University Medical Center, Hamburg-Eppendorf, Hamburg, 20246, Germany; Li D., Department of Clinical Teach…	Background: Various data have been obtained on the relationship between body mass index (BMI) and C-reactive protein (CRP) and periodontitis. The aim of this study was to determine whether CRP/BMI are associated with periodontitis using data from the National Health and Nutrition Examination Survey (NHANES) database. Methods: A cross-sectional analysis of data from 3602 participants in the 2009–2…		BioMed Central Ltd	14726831			Article	Final	All Open Access; Gold Open Access; Green Open Access	Scopus	2-s2.0-85165330161	2023-07-22	PMC10362674
10.1016/j.clnu.2024.05.004	https://www.scopus.com/inward/record.uri?eid=2-s2.0-85192887747&doi=10.1016%2fj.clnu.2024.05.004&partnerID=40&md5=7cd77155eaf7cb7825802eadbbd92f96	Association between caffeine metabolites in urine and muscle strength in young and older adults: A cross-sectional study from NHANES 2011–2012	Yes	Included	Urinary caffeine metabolites	Muscle strength	US adults	2011	2012			38759491	Batista-da-Silva B.; Limirio L.S.; de Oliveira E.P.	Batista-da-Silva, Breno (57220125689); Limirio, Larissa S. (57203950277); de Oliveira, Erick P. (56010821400)	57220125689; 57203950277; 56010821400	2024	Clinical Nutrition	43	6		1584	1592	8	2	Laboratory of Nutrition, Exercise and Health (LaNES), School of Medicine, Federal University of Uberlandia (UFU), Minas Gerais, Uberlandia, Brazil	Batista-da-Silva B., Laboratory of Nutrition, Exercise and Health (LaNES), School of Medicine, Federal University of Uberlandia (UFU), Minas Gerais, Uberlandia, Brazil; Limirio L.S., Laboratory of Nutrition, Exercise and Health (LaNES), School of Medicine, Federal University of Uberlandia (UFU), Minas Gerais, Uberlandia, Brazil; de Oliveira E.P., Laboratory of Nutrition, Exercise and Health (LaNE…	Background: Elevated levels of reactive oxygen species may contribute to the gradual decline in muscle strength over time. Although caffeine and its metabolites have antioxidant properties that can mitigate oxidative stress, the association of caffeine and its metabolites with muscle strength remains unknown. Aim: To investigate whether caffeine metabolites in urine are associated with muscle str…		Churchill Livingstone	2615614		CLNUD	Article	Final		Scopus	2-s2.0-85192887747	2024-05-17
10.1186/s12944-024-02314-7	https://www.scopus.com/inward/record.uri?eid=2-s2.0-85205527254&doi=10.1186%2fs12944-024-02314-7&partnerID=40&md5=1810d0abbf808dade14a92abe56af929	Association between cardiometabolic Index (CMI) and endometriosis: a cross-sectional study on NHANES	Yes	Included	Cardiometabolic index	Endometriosis	US adult females	1999	2006			39358796	Wang J.; Wang B.; Liu T.; Shang J.; Gu X.; Zhang T.; Cong H.	Wang, Jiameng (59223471900); Wang, Boyu (58976820900); Liu, Ting (59352512700); Shang, Jingying (59352646000); Gu, Xumeng (57200132619); Zhang, Tianchan (57200128810); Cong, Huifang (57200127129)	59223471900; 58976820900; 59352512700; 59352646000; 57200132619; 57200128810; 57200127129	2024	Lipids in Health and Disease	23	1	328				0	Heilongjiang University of Chinese Medicine, Harbin, 150040, China; The Second Affiliated Hospital of Heilongjiang, University of Chinese Medicine, Harbin, 150040, China	Wang J., Heilongjiang University of Chinese Medicine, Harbin, 150040, China; Wang B., Heilongjiang University of Chinese Medicine, Harbin, 150040, China; Liu T., Heilongjiang University of Chinese Medicine, Harbin, 150040, China; Shang J., Heilongjiang University of Chinese Medicine, Harbin, 150040, China; Gu X., The Second Affiliated Hospital of Heilongjiang, University of Chinese Medicine, Harb…	Background: Endometriosis is intricately linked to metabolic health. The Cardiometabolic Index (CMI), a novel and readily accessible indicator, is utilized to evaluate metabolic status. This study seeks to investigate the potential correlation between CMI and endometriosis. Methods: Data from four consecutive survey cycles of the National Health and Nutrition Examination Survey (NHANES) conducted…		BioMed Central Ltd	1476511X			Article	Final	All Open Access; Gold Open Access	Scopus	2-s2.0-85205527254	2024-10-02	PMC11446041
10.3389/fphys.2024.1301450	https://www.scopus.com/inward/record.uri?eid=2-s2.0-85192993571&doi=10.3389%2ffphys.2024.1301450&partnerID=40&md5=9653a7a7b1b6e1079086fbf264c728e9	Association between circadian syndrome and chronic diarrhea: a cross-sectional study of NHANES 2005–2010 data	Yes	Included	Circadian syndrome	Chronic diarrhea	US adults	2005	2010			38742154	Ding L.; Duan J.; Yang T.; Jin C.; Lv S.; Ma A.; Qin Y.	Ding, Liang (58091468800); Duan, Jinnan (57211040110); Yang, Tao (59075195100); Jin, Chaoqiong (57204864961); Lv, Shanmei (59125622200); Ma, Ahuo (58091804000); Qin, Yuehua (58682223200)	58091468800; 57211040110; 59075195100; 57204864961; 59125622200; 58091804000; 58682223200	2024	Frontiers in Physiology	15		1301450				0	Department of Gastroenterology, Shaoxing People’s Hospital, Shaoxing, China; Department of Infectious Diseases, Shaoxing People’s Hospital, Shaoxing, China; Department of Clinical Laboratory, Shaoxing People’s Hospital, Shaoxing, China	Ding L., Department of Gastroenterology, Shaoxing People’s Hospital, Shaoxing, China; Duan J., Department of Infectious Diseases, Shaoxing People’s Hospital, Shaoxing, China; Yang T., Department of Gastroenterology, Shaoxing People’s Hospital, Shaoxing, China; Jin C., Department of Gastroenterology, Shaoxing People’s Hospital, Shaoxing, China; Lv S., Department of Clinical Laboratory, Shaoxing Pe…	Background: Circadian rhythms are reported to influence physiological processes in the gastrointestinal system, but associations between circadian syndrome (Circs) and chronic diarrhea (CD) remain unclear. Here, we explored such relationships to provide new insights into CD management. Methods: We conducted a cross-sectional retrospective analysis using the National Health and Nutrition Examinati…		Frontiers Media SA	1664042X			Article	Final	All Open Access; Gold Open Access	Scopus	2-s2.0-85192993571	2024-05-14	PMC11089382
10.1186/s12889-023-15934-y	https://www.scopus.com/inward/record.uri?eid=2-s2.0-85160227429&doi=10.1186%2fs12889-023-15934-y&partnerID=40&md5=500c8b396ef3c0384d9675bf62eea48e	Association between circadian syndrome and the prevalence of kidney stones in overweight adults: a cross-sectional analysis of NHANES 2007–2018	Yes	Included	Circadian syndrome	Kidney stones	US adults with obesity	2007	2018			37237298	Xiao Y.; Yin S.; Bai Y.; Yang Z.; Wang J.; Cui J.; Wang J.	Xiao, Yunfei (57312493600); Yin, Shan (57219930195); Bai, Yunjin (56033763700); Yang, Zhenzhen (57202679257); Wang, Jiahao (57215508071); Cui, Jianwei (57219927613); Wang, Jia (56011634600)	57312493600; 57219930195; 56033763700; 57202679257; 57215508071; 57219927613; 56011634600	2023	BMC Public Health	23	1	960				11	Department of Urology, Institute of Urology, West China Hospital, Sichuan University, No. 37, Guoxue Alley, Sichuan, Chengdu, China; Department of Urology, Affiliated Hospital of North Sichuan Medical College, Nanchong, China; Department of Clinical Laboratory, Nanchong Central Hospital, Nanchong, China	Xiao Y., Department of Urology, Institute of Urology, West China Hospital, Sichuan University, No. 37, Guoxue Alley, Sichuan, Chengdu, China; Yin S., Department of Urology, Affiliated Hospital of North Sichuan Medical College, Nanchong, China; Bai Y., Department of Urology, Institute of Urology, West China Hospital, Sichuan University, No. 37, Guoxue Alley, Sichuan, Chengdu, China; Yang Z., Depar…	Objective: To explore the association between circadian syndrome (CircS) and the prevalence of kidney stones in overweight people. Materials and methods: A cross-sectional analysis was conducted based on the NHANES 2007–2018. Overweight people aged ≥ 20 years were the target population. Three multivariable logistic regression models were built to examine the association between CircS and kidney s…		BioMed Central Ltd	14712458			Article	Final	All Open Access; Gold Open Access; Green Open Access	Scopus	2-s2.0-85160227429	2023-05-26	PMC10214633
10.1186/s12889-024-19794-y	https://www.scopus.com/inward/record.uri?eid=2-s2.0-85201429523&doi=10.1186%2fs12889-024-19794-y&partnerID=40&md5=56d00feead45a48fcd13f730771731d1	Association between composite dietary antioxidant index and epilepsy in American population: a cross-sectional study from NHANES	Yes	Included	Composite dietary antioxidant index	Epilepsy	US adults	2013	2018			39154181	Zhang Y.; Shen J.; Su H.; Lin C.	Zhang, Yuhao (59076122000); Shen, Junyi (57771442500); Su, Hao (59260381500); Lin, Chunyan (59093240600)	59076122000; 57771442500; 59260381500; 59093240600	2024	BMC Public Health	24	1	2240				1	The Second School of Clinical Medicine, Southern Medical University, Guangzhou, China; Department of Teaching and Research Section of Internal Medicine, Zhujiang Hospital, Southern Medical University, Guangzhou, China	Zhang Y., The Second School of Clinical Medicine, Southern Medical University, Guangzhou, China; Shen J., The Second School of Clinical Medicine, Southern Medical University, Guangzhou, China; Su H., The Second School of Clinical Medicine, Southern Medical University, Guangzhou, China; Lin C., Department of Teaching and Research Section of Internal Medicine, Zhujiang Hospital, Southern Medical Un…	Background: Epilepsy is a major global health challenge, affecting approximately 50 million people across the globe and resulting in significant economic impacts on individuals and society. Oxidative stress is implicated in the pathogenesis of epilepsy, highlighting the potential of antioxidant-rich dietary patterns in offering preventive and protective benefits by mitigating oxidative stress. Th…		BioMed Central Ltd	14712458			Article	Final		Scopus	2-s2.0-85201429523	2024-08-17	PMC11330070
10.1038/s41598-024-66922-0	https://www.scopus.com/inward/record.uri?eid=2-s2.0-85198072504&doi=10.1038%2fs41598-024-66922-0&partnerID=40&md5=22d000a84d01bd5ff2b82182e88ab647	Association between composite dietary antioxidant index and hyperlipidemia: a cross-sectional study from NHANES (2005–2020)	Yes	Included	Composite dietary antioxidant index	Hyperlipidemia	US adults	2005	2020			38987566	Zhao M.; Zhang D.; Zhang Q.; Lin Y.; Cao H.	Zhao, Minli (58688423700); Zhang, Danwei (57198599769); Zhang, Qiuping (59212165200); Lin, Yuan (37002731000); Cao, Hua (57223092714)	58688423700; 57198599769; 59212165200; 37002731000; 57223092714	2024	Scientific Reports	14	1	15935				0	Fujian Children’s Hospital (Fujian Branch of Shanghai Children’s Medical Center), College of Clinical Medicine for Obstetrics & amp; Gynecology and Pediatrics, Fujian Medical University, Fuzhou, 350014, China; Shengli Clinical Medical College of Fujian Medical University, Fuzhou, 350001, China; Fujian Medical University, University Town, 1 Xue Yuan Road, Fuzhou, 350122, China	Zhao M., Fujian Children’s Hospital (Fujian Branch of Shanghai Children’s Medical Center), College of Clinical Medicine for Obstetrics & amp; Gynecology and Pediatrics, Fujian Medical University, Fuzhou, 350014, China; Zhang D., Fujian Children’s Hospital (Fujian Branch of Shanghai Children’s Medical Center), College of Clinical Medicine for Obstetrics & amp; Gynecology and Pediatrics, Fujian Med…	The association between the composite dietary antioxidant index (CDAI) and hyperlipidemia remains unclear. Therefore, this study aimed to investigate the relationship between CDAI and hyperlipidemia. The data used in this study were obtained from the National Health and Nutrition Examination Survey (NHANES) dataset spanning from 2005 to 2020. Based on 24-h dietary recall interviews, the CDAI was …		Nature Research	20452322			Article	Final	All Open Access; Gold Open Access	Scopus	2-s2.0-85198072504	2024-07-10	PMC11237065
10.3389/fneur.2024.1399916	https://www.scopus.com/inward/record.uri?eid=2-s2.0-85204678228&doi=10.3389%2ffneur.2024.1399916&partnerID=40&md5=1863c5d311ce1cca5cb580bb54f61803	Association between composite dietary antioxidant index and migraine in American young women: insights from NHANES 1999–2004 cross-sectional data	Yes	Included	Composite dietary antioxidant index	Migraines	US adult females	1999	2004			39318876	Li Z.; Zhang X.; Kong S.; Fu C.-C.; Lv T.-Q.; Xiao B.	Li, Zeyan (59339650200); Zhang, Xinyu (57873780900); Kong, Simin (59339029500); Fu, Chuan-Chuan (59339495400); Lv, Tian-Qi (59338716800); Xiao, Bin (59338716900)	59339650200; 57873780900; 59339029500; 59339495400; 59338716800; 59338716900	2024	Frontiers in Neurology	15		1399916				0	Department of Plastic Surgery, BOE Hospital, Chengdu, China; Department of Neurology, The First Affiliated Hospital of Harbin Medical University, Harbin, China	Li Z., Department of Plastic Surgery, BOE Hospital, Chengdu, China; Zhang X., Department of Neurology, The First Affiliated Hospital of Harbin Medical University, Harbin, China; Kong S., Department of Plastic Surgery, BOE Hospital, Chengdu, China; Fu C.-C., Department of Plastic Surgery, BOE Hospital, Chengdu, China; Lv T.-Q., Department of Plastic Surgery, BOE Hospital, Chengdu, China; Xiao B., …	Background: Excessive oxidative stress is one of the key pathophysiological mechanisms underlying migraine, and increasing antioxidant intake has proven to be an effective strategy for the prevention and improvement of migraine symptoms. To explore the relationship between the composite dietary antioxidant index (CDAI) and the occurrence of migraine attacks. Methods: Cross-sectional data from the…		Frontiers Media SA	16642295			Article	Final		Scopus	2-s2.0-85204678228	2024-09-25	PMC11420992
10.3389/fnut.2023.1113789	https://www.scopus.com/inward/record.uri?eid=2-s2.0-85149383423&doi=10.3389%2ffnut.2023.1113789&partnerID=40&md5=cb6da07c8f7348db1f3aa51947a597dc	Association between daidzein intake and metabolic associated fatty liver disease: A cross-sectional study from NHANES 2017–2018	Yes	Included	Daidzein intake	Metabolic-associated fatty liver conditions	US adults	2017	2018			36860686	Yang Z.; Gong D.; He X.; Huang F.; Sun Y.; Hu Q.	Yang, Zheng (57221777006); Gong, Daoqing (35811972800); He, Xinxiang (57224896136); Huang, Fei (57224896379); Sun, Yi (56942626100); Hu, Qinming (57216643608)	57221777006; 35811972800; 57224896136; 57224896379; 56942626100; 57216643608	2023	Frontiers in Nutrition	10		1113789				6	Department of Infectious Disease, Jingzhou Hospital Affiliated to Yangtze University, Jingzhou, China; Teaching Office, Jingzhou Hospital Affiliated to Yangtze University, Jingzhou, China; Department of Dermatology, Jingzhou Hospital Affiliated to Yangtze University, Jingzhou, China	Yang Z., Department of Infectious Disease, Jingzhou Hospital Affiliated to Yangtze University, Jingzhou, China; Gong D., Teaching Office, Jingzhou Hospital Affiliated to Yangtze University, Jingzhou, China; He X., Department of Infectious Disease, Jingzhou Hospital Affiliated to Yangtze University, Jingzhou, China; Huang F., Department of Infectious Disease, Jingzhou Hospital Affiliated to Yangtz…	Background: Metabolic associated fatty liver disease (MAFLD) has become the most common liver disease globally, yet no new drugs have been approved for clinical treatment. Therefore, we investigated the relationship between dietary intake of soy-derived daidzein and MAFLD, to find potentially effective treatments. Methods: We conducted a cross-sectional study using data from 1,476 participants in…		Frontiers Media S.A.	2296861X			Article	Final	All Open Access; Gold Open Access; Green Open Access	Scopus	2-s2.0-85149383423	2023-03-02	PMC9968739
10.1097/JS9.0000000000001560	https://www.scopus.com/inward/record.uri?eid=2-s2.0-85201424977&doi=10.1097%2fJS9.0000000000001560&partnerID=40&md5=bda677324455c1581ab5e38f10b523b5	Association between daily sitting time and kidney stones based on the National Health and Nutrition Examination Survey (NHANES) 2007-2016: a cross-sectional study	Yes	Included	Sedentary behavior	Kidney stones	US adults	2007	2016			38768465	Li Y.; Di X.; Liu M.; Wei J.; Li T.; Liao B.	Li, Ya (59265822300); Di, Xingpeng (57217872671); Liu, Mengzhu (59265452800); Wei, Jingwen (59264711500); Li, Tianyue (59266564300); Liao, Banghua (25724358200)	59265822300; 57217872671; 59265452800; 59264711500; 59266564300; 25724358200	2024	International journal of surgery (London, England)	110	8		4624	4632	8	1	Department of Urology and Institute of Urology (Laboratory of Reconstructive Urology), West China Hospital, Sichuan University, Chengdu, Sichuan, China	Li Y., Department of Urology and Institute of Urology (Laboratory of Reconstructive Urology), West China Hospital, Sichuan University, Chengdu, Sichuan, China; Di X.; Liu M.; Wei J.; Li T.; Liao B.	BACKGROUND: Kidney stones are among the most common urological conditions affecting ~9% of the world population. Although some unhealthy diets and unhealthy lifestyles are reportedly risk factors for kidney stone, the association between daily sitting time and kidney stone has not been explored. MATERIALS AND METHODS: This large-scale, cross-sectional study was conducted using data from the Natio…			17439159			Article	Final	All Open Access; Hybrid Gold Open Access	Scopus	2-s2.0-85201424977	2024-05-20	PMC11325893
10.3389/fpubh.2023.1146318	https://www.scopus.com/inward/record.uri?eid=2-s2.0-85162067707&doi=10.3389%2ffpubh.2023.1146318&partnerID=40&md5=767f22d4a48f9b8e205647fee8f70a67	Association between depression and HIV infection vulnerable populations in United States adults: a cross-sectional analysis of NHANES from 1999 to 2018	Yes	Included	Depression	HIV infection	US adults	1999	2018			37325316	Xu Y.; Huang Y.; Peng J.; Tang R.; Luo B.; Xia Z.	Xu, Yan (57207347901); Huang, Yuexin (58315815100); Peng, Jie (58831069300); Tang, Ruiti (57758426800); Luo, Bin (57221521754); Xia, Zhiwei (57192437389)	57207347901; 58315815100; 58831069300; 57758426800; 57221521754; 57192437389	2023	Frontiers in Public Health	11		1146318				2	Department of Clinical Laboratory, Hunan Aerospace Hospital, Hunan, Changsha, China; Department of Urology, Hunan Aerospace Hospital, Hunan, Changsha, China; Department of Neurology, Aerospace Center Hospital, Beijing, China; Department of Neurology, Hunan Aerospace Hospital, Hunan, Changsha, China	Xu Y., Department of Clinical Laboratory, Hunan Aerospace Hospital, Hunan, Changsha, China; Huang Y., Department of Urology, Hunan Aerospace Hospital, Hunan, Changsha, China; Peng J., Department of Clinical Laboratory, Hunan Aerospace Hospital, Hunan, Changsha, China; Tang R., Department of Clinical Laboratory, Hunan Aerospace Hospital, Hunan, Changsha, China; Luo B., Department of Neurology, Aer…	Background: Although the government has made a commitment to advance education on HIV disclosure, depression continues to play a significant role in whether people living with HIV (PLWH) choose to disclose their HIV status to families or friends. Vulnerable populations who are at risk of contracting HIV may also be more susceptible to mental illness. However, there is a limited understanding of t…		Frontiers Media S.A.	22962565			Article	Final	All Open Access; Gold Open Access; Green Open Access	Scopus	2-s2.0-85162067707	2023-06-16	PMC10267355
10.1016/j.jad.2024.05.165	https://www.scopus.com/inward/record.uri?eid=2-s2.0-85194950169&doi=10.1016%2fj.jad.2024.05.165&partnerID=40&md5=0caf7b742bd52b5493604909e2a787d7	Association between depressive symptoms and cognitive function in the older population, and the mediating role of neurofilament light chain: Evidence from NHANES 2013–2014	Yes	Included	Depression	Cognitive function	US middle-aged and older adults	2013	2014			38823588	Xu Y.; Chen A.; Chen R.; Zheng W.	Xu, Ying (59152885900); Chen, An (57192419219); Chen, Rucheng (57203172191); Zheng, Weijun (25423289900)	59152885900; 57192419219; 57203172191; 25423289900	2024	Journal of Affective Disorders	360			221	228	7	0	School of Public Health, Zhejiang Chinese Medical University, No.548 Binwen Rd, Hangzhou, Zhejiang, China; University of Helsinki and Helsinki University Hospital, Haartmaninkatu 2, Helsinki, Finland	Xu Y., School of Public Health, Zhejiang Chinese Medical University, No.548 Binwen Rd, Hangzhou, Zhejiang, China; Chen A., School of Public Health, Zhejiang Chinese Medical University, No.548 Binwen Rd, Hangzhou, Zhejiang, China, University of Helsinki and Helsinki University Hospital, Haartmaninkatu 2, Helsinki, Finland; Chen R., School of Public Health, Zhejiang Chinese Medical University, No.5…	Objective: This study aimed to investigate the potential mediating role of the neurofilament light chain (NfL) level between depressive symptoms and cognitive function in older population. Methods: A total of 495 adults (age ≥60 years) from the National Health and Nutrition Examination Survey (NHANES) participated in this study. Cognitive function was assessed using a combination of the Animal Fl…		Elsevier B.V.	1650327		JADID	Article	Final	All Open Access; Hybrid Gold Open Access	Scopus	2-s2.0-85194950169	2024-06-01
10.1016/j.jad.2022.12.110	https://www.scopus.com/inward/record.uri?eid=2-s2.0-85147353990&doi=10.1016%2fj.jad.2022.12.110&partnerID=40&md5=99bbcea91ce2ffecc9c14634eff568b0	Association between depressive symptoms and lung function in the United States adults without pulmonary diseases: A cross-sectional study from NHANES	Yes	Included	Depression	Lung function	US adults without pulmonary disease	2007	2012			36638969	Peng G.; Xin Y.; Cao X.; Chen Y.; Yang Y.; Zhang X.; Zhou X.	Peng, Gang (58090331600); Xin, Yujing (57203330300); Cao, Xiaojing (57216309918); Chen, Yi (57213551803); Yang, Yi (57218496148); Zhang, Xinyuan (57222393818); Zhou, Xiang (55743250700)	58090331600; 57203330300; 57216309918; 57213551803; 57218496148; 57222393818; 55743250700	2023	Journal of Affective Disorders	325			787	793	6	8	Department of Interventional Therapy, National Cancer Center/National Clinical Research Center for Cancer/Cancer Hospital, Chinese Academy of Medical Sciences and Peking Union Medical College, Beijing, 100021, China	Peng G., Department of Interventional Therapy, National Cancer Center/National Clinical Research Center for Cancer/Cancer Hospital, Chinese Academy of Medical Sciences and Peking Union Medical College, Beijing, 100021, China; Xin Y., Department of Interventional Therapy, National Cancer Center/National Clinical Research Center for Cancer/Cancer Hospital, Chinese Academy of Medical Sciences and Pe…	Background: Depression is a severe and common mental disorder. The association between depressive symptoms and lung function remains unclear. To determine whether depressive symptoms are associated with lung function in U.S. adults without pulmonary diseases. Methods: A cross-sectional study of National Health and Nutrition Examination Survey (NHANES) data from 2007 to 2012 were used to estimate …		Elsevier B.V.	1650327		JADID	Article	Final		Scopus	2-s2.0-85147353990	2023-01-13
10.1093/ajcn/nqaa266	https://www.scopus.com/inward/record.uri?eid=2-s2.0-85098321151&doi=10.1093%2fajcn%2fnqaa266&partnerID=40&md5=5326eb0bf4af232119e7ef914ccd9bd9	Association between diet and periodontitis: A cross-sectional study of 10,000 NHANES participants	Yes	Included	Diet	Periodontis	US adults	2009	2014			33096553	Wright D.M.; McKenna G.; Nugent A.; Winning L.; Linden G.J.; Woodside J.V.	Wright, David M. (55339444400); McKenna, Gerry (23091524900); Nugent, Anne (57204255159); Winning, Lewis (55522735200); Linden, Gerard J. (7006305254); Woodside, Jayne V. (7006483718)	55339444400; 23091524900; 57204255159; 55522735200; 7006305254; 7006483718	2020	American Journal of Clinical Nutrition	112	6		1485	1491	6	44	Centre for Public Health, Queen's University Belfast, Belfast, United Kingdom; Health Data Research UK, London, United Kingdom; Institute for Global Food Security, School of Biological Sciences, Queen's University Belfast, Belfast, United Kingdom; Institute of Food and Health, University College Dublin, Belfield, Dublin, Ireland; Dublin Dental University Hospital, Dublin, Ireland	Wright D.M., Centre for Public Health, Queen's University Belfast, Belfast, United Kingdom, Health Data Research UK, London, United Kingdom; McKenna G., Centre for Public Health, Queen's University Belfast, Belfast, United Kingdom; Nugent A., Institute for Global Food Security, School of Biological Sciences, Queen's University Belfast, Belfast, United Kingdom, Institute of Food and Health, Univer…	Background: Periodontitis is a major cause of tooth loss globally. Risk factors include age, smoking, and diabetes. Intake of specific nutrients has been associated with periodontitis risk but there has been little research into the influence of overall diet, potentially more relevant when formulating dietary recommendations. Objectives: We aimed to investigate potential associations between diet…		Oxford University Press	29165		AJCNA	Article	Final	All Open Access; Bronze Open Access	Scopus	2-s2.0-85098321151	2020-10-23
10.1186/s12888-023-05029-8	https://www.scopus.com/inward/record.uri?eid=2-s2.0-85165368937&doi=10.1186%2fs12888-023-05029-8&partnerID=40&md5=21acbfea2f190ed438b8a1db2ac721e8	Association between dietary anthocyanidins intake and depression among US adults: a cross-sectional study (NHANES, 2007–2010 and 2017–2018)	Yes	Included	Dietary anthocyanidins intake	Depression	US adults	2007	2010	2017	2018	37474898	Chen W.-L.; Zhao J.	Chen, Wen-li (58497615000); Zhao, Jing (58498778300)	58497615000; 58498778300	2023	BMC Psychiatry	23	1	525				6	Department of Ophthalmology, Zhejiang Chinese Medical University Affiliated Wenzhou Hospital of Integrated Traditional Chinese and Western Medicine, Zhejiang, Wenzhou, 325000, China	Chen W.-L., Department of Ophthalmology, Zhejiang Chinese Medical University Affiliated Wenzhou Hospital of Integrated Traditional Chinese and Western Medicine, Zhejiang, Wenzhou, 325000, China; Zhao J., Department of Ophthalmology, Zhejiang Chinese Medical University Affiliated Wenzhou Hospital of Integrated Traditional Chinese and Western Medicine, Zhejiang, Wenzhou, 325000, China	Background: Anthocyanidins encompass a diverse array of compounds that possess notable anti-inflammatory and antioxidant properties with pharmacological activity. However, the correlation between the consumption of anthocyanidins through diet and its impact on depression has yet to be investigated. Methods: This study utilized the Food and Nutrient Database for Dietary Studies (FNDDS) expanded fl…		BioMed Central Ltd	1471244X		BPMSC	Article	Final	All Open Access; Gold Open Access; Green Open Access	Scopus	2-s2.0-85165368937	2023-07-20	PMC10360350
10.1080/1028415X.2024.2329481	https://www.scopus.com/inward/record.uri?eid=2-s2.0-85189918582&doi=10.1080%2f1028415X.2024.2329481&partnerID=40&md5=e96047492ec86b9127fce143f0acf7de	Association between dietary carbohydrate intake percentage and epilepsy prevalence in the NHANES 2013–2018: a cross-sectional study	Yes	Included	Carbohydrate intake	Epilepsy	US adults	2013	2018			38564407	Liu Y.; Hu G.; Zhang M.; Lin J.	Liu, Yanting (58576841800); Hu, Guanqun (57200080681); Zhang, Meiyun (57847156200); Lin, Jingna (56713989500)	58576841800; 57200080681; 57847156200; 56713989500	2024	Nutritional Neuroscience							1	Department of Neurology, Tianjin Union Medical Center, Tianjin, China; Tianjin Medical University, Tianjin, China; Department of Endocrinology, Tianjin Union Medical Center, Tianjin, China	Liu Y., Department of Neurology, Tianjin Union Medical Center, Tianjin, China, Tianjin Medical University, Tianjin, China; Hu G., Department of Neurology, Tianjin Union Medical Center, Tianjin, China; Zhang M., Department of Neurology, Tianjin Union Medical Center, Tianjin, China; Lin J., Department of Endocrinology, Tianjin Union Medical Center, Tianjin, China	Background: Epilepsy is a neurological disorder characterized by recurrent seizures. We aimed to investigate the association between the percentage of dietary carbohydrate intake (DCI) and epilepsy prevalence among American adults. Methods: We analyzed the data from 9,584 adults aged 20–80 years who participated in the National Health and Nutrition Examination Survey from 2013 to 2018. Logistic r…		Taylor and Francis Ltd.	1028415X		NNINF	Article	Article in press		Scopus	2-s2.0-85189918582	2024-04-02
10.1136/bmjopen-2021-052320	https://www.scopus.com/inward/record.uri?eid=2-s2.0-85132050327&doi=10.1136%2fbmjopen-2021-052320&partnerID=40&md5=d098bb56b29fc8d9d917d29b07e9007f	Association between dietary carotenoid intakes and the risk of asthma in adults: a cross-sectional study of NHANES, 2007-2012	Yes	Included	Dietary carotenoid intakes	Asthma	US adults	2007	2012			35701051	Zhang W.; Li W.; Du J.	Zhang, Wei (57220164207); Li, Weijie (57222222086); Du, Jie (57737700200)	57220164207; 57222222086; 57737700200	2022	BMJ Open	12	6	e052320				9	Department of Respiratory and Critical Care Medicine, Shaanxi Provincial People's Hospital, Xi'an, China; Department of Medical Examination Center, Shaanxi Provincial People's Hospital, Shaanxi, Xi'an, China	Zhang W., Department of Respiratory and Critical Care Medicine, Shaanxi Provincial People's Hospital, Xi'an, China; Li W., Department of Respiratory and Critical Care Medicine, Shaanxi Provincial People's Hospital, Xi'an, China; Du J., Department of Medical Examination Center, Shaanxi Provincial People's Hospital, Shaanxi, Xi'an, China	Objective To investigate the association between dietary carotenoid intake and asthma using data from a nationally representative sample of US adults. Design Cross-section study. Setting The National Health and Nutrition Examination Survey 2007-2012. Participants A total of 13 039 participants aged 20-80 years (current asthma n=1784, non-current asthma n=11 255) were included in this study. Prima…		BMJ Publishing Group	20446055			Article	Final	All Open Access; Gold Open Access; Green Open Access	Scopus	2-s2.0-85132050327	2022-06-14	PMC9198789
10.1159/000534819	https://www.scopus.com/inward/record.uri?eid=2-s2.0-85181029070&doi=10.1159%2f000534819&partnerID=40&md5=578f8c468634cbd55addb813040a1f05	Association between Dietary Consumption of Vitamin B1 and Advanced Age-Related Macular Degeneration: A Cross-Sectional Observational Study in NHANES 2005-2008	Yes	Included	B vitamins	Age-related macular degeneration	US adults	2005	2008			37926095	Zheng Q.; Shen T.; Xu M.; Tan L.; Shen Z.; Hong C.	Zheng, Qingqing (57190834395); Shen, Ting (59078435900); Xu, Mengyue (58475882100); Tan, Lingtong (58188396300); Shen, Zeqi (58786662500); Hong, Chaoyang (55655951000)	57190834395; 59078435900; 58475882100; 58188396300; 58786662500; 55655951000	2023	Ophthalmic Research	66	1		1353	1361	8	0	The Second School of Clinical Medicine, Zhejiang Chinese Medical University, Hangzhou, China; Center for Rehabilitation Medicine, Department of Ophthalmology, Zhejiang Provincial People's Hospital, Affiliated People's Hospital, Hangzhou Medical College, Hangzhou, China; Eye Center, The Second Affiliated Hospital, School of Medicine, Zhejiang University, Hangzhou, China; School of Ophthalmology an…	Zheng Q., The Second School of Clinical Medicine, Zhejiang Chinese Medical University, Hangzhou, China, Center for Rehabilitation Medicine, Department of Ophthalmology, Zhejiang Provincial People's Hospital, Affiliated People's Hospital, Hangzhou Medical College, Hangzhou, China; Shen T., Eye Center, The Second Affiliated Hospital, School of Medicine, Zhejiang University, Hangzhou, China; Xu M., …	Introduction: One of the most common conditions that causes permanent blindness globally is age-related macular degeneration (AMD). The purpose of the present study was to determine the association between vitamin B1 consumption and the prevalence of late AMD in a representative US sample. Methods: Data from the National Health and Nutrition Examination Survey (NHANES) between 2005 and 2008 were …		S. Karger AG	303747		OPRSA	Article	Final	All Open Access; Gold Open Access	Scopus	2-s2.0-85181029070	2023-11-05
10.14283/jfa.2024.40	https://www.scopus.com/inward/record.uri?eid=2-s2.0-85192001751&doi=10.14283%2fjfa.2024.40&partnerID=40&md5=52b04cb97665a1e7b71fa3e7a1d4b43d	Association between Dietary Flavonoid Intake and the Likelihood of Frailty in Middle-Aged and Older Adults: A Population-Based Analysis from the National Health and Nutrition Examination Survey (NHANES)	Yes	Included	Flavonoids intake	Fraility	US middle-aged and older adults	2007	2010	2017	2018		Guo H.-J.; Ye Y.-L.; Cao R.; Yu T.-H.; He Q.	Guo, H.-J. (57754906400); Ye, Y.-L. (57218629556); Cao, R. (57225683259); Yu, T.-H. (57190746892); He, Qun (26024723900)	57754906400; 57218629556; 57225683259; 57190746892; 26024723900	2024	Journal of Frailty and Aging							1	Guangdong Provincial Institute of Public Health, Guangdong Provincial Center for Disease Control and Prevention, Guangzhou, 511400, China; Department of Rehabilitation Medicine, Key Laboratory of Biological Targeting Diagnosis, Therapy and Rehabilitation of Guangdong Higher Education Institutes, The Fifth Affiliated Hospital of Guangzhou Medical University, Guangzhou, 510700, China; Department of…	Guo H.-J., Guangdong Provincial Institute of Public Health, Guangdong Provincial Center for Disease Control and Prevention, Guangzhou, 511400, China; Ye Y.-L., Department of Rehabilitation Medicine, Key Laboratory of Biological Targeting Diagnosis, Therapy and Rehabilitation of Guangdong Higher Education Institutes, The Fifth Affiliated Hospital of Guangzhou Medical University, Guangzhou, 510700,…	Objectives: Flavonoids are of particular interest for their antioxidant property and anti-inflammatory, and a therapeutic potential for age-related diseases has been suggested. Frailty is becoming a global public health concern due to an increasingly aging population. We aimed to evaluate the association between dietary flavonoid intake and the likelihood of frailty in middle-aged and older adult…		Serdi-Editions	22601341			Article	Article in press		Scopus	2-s2.0-85192001751
10.3389/fnut.2024.1379317	https://www.scopus.com/inward/record.uri?eid=2-s2.0-85190613616&doi=10.3389%2ffnut.2024.1379317&partnerID=40&md5=bb04899e297ece3f31d683fc2783c0b8	Association between dietary inflammation index and cataract: a population-based study from NHANES 2005–2008	Yes	Included	Dietary inflammatory index	Cataract	US population	2005	2008			38638289	Zhang Y.; Zhou J.; Shen W.; Grzybowski A.; Jin K.; Ye J.	Zhang, Yi (57196203336); Zhou, Jingxin (57875675800); Shen, Wenyue (58305894300); Grzybowski, Andrzej (7006366839); Jin, Kai (56389229200); Ye, Juan (55273861100)	57196203336; 57875675800; 58305894300; 7006366839; 56389229200; 55273861100	2024	Frontiers in Nutrition	11		1379317				1	Eye Center, The Second Affiliated Hospital, School of Medicine, Zhejiang University, Hangzhou, China; Department of Ophthalmology, The First Affiliated Hospital of Zhejiang Chinese Medicine University, Hangzhou, China; Institute for Research in Ophthalmology, Foundation for Ophthalmology Development, Poznan, Poland	Zhang Y., Eye Center, The Second Affiliated Hospital, School of Medicine, Zhejiang University, Hangzhou, China, Department of Ophthalmology, The First Affiliated Hospital of Zhejiang Chinese Medicine University, Hangzhou, China; Zhou J., Eye Center, The Second Affiliated Hospital, School of Medicine, Zhejiang University, Hangzhou, China; Shen W., Eye Center, The Second Affiliated Hospital, School…	Importance: Various studies have widely explored the association between index of dietary inflammation (DII) and occurrence of diseases. Accumulating evidence have revealed that a lower DII seems to be protective against a variety of diseases. Nevertheless, the association between DII and age-related cataract remains unclear. Objective: To investigate the correlation between DII and age-related c…		Frontiers Media SA	2296861X			Article	Final	All Open Access; Gold Open Access	Scopus	2-s2.0-85190613616	2024-04-19	PMC11024275
10.3389/fnut.2024.1364835	https://www.scopus.com/inward/record.uri?eid=2-s2.0-85199966645&doi=10.3389%2ffnut.2024.1364835&partnerID=40&md5=75a41bc3ee8d5dc9aa3136efa7a3e0a9	Association between dietary inflammatory index and fecal incontinence in American adults: a cross-sectional study from NHANES 2005–2010	Yes	Included	Dietary inflammatory index	Fecal incontinence	US adults	2005	2010			39077156	Li Z.; Chen X.; Huang J.; Cheng F.; Wu Z.; Yuan L.; Li X.; Shen W.	Li, Zhigang (57800745300); Chen, Xing (59286795300); Huang, Jiaobao (57195155705); Cheng, Fei (57191584014); Wu, Zhao (57798361400); Yuan, Lebin (57798594100); Li, Xiaodong (57801846400); Shen, Wei (57213477001)	57800745300; 59286795300; 57195155705; 57191584014; 57798361400; 57798594100; 57801846400; 57213477001	2024	Frontiers in Nutrition	11		1364835				0	Department of Gastrointestinal Surgery, The Second Affiliated Hospital of Nanchang University, Nanchang, China	Li Z., Department of Gastrointestinal Surgery, The Second Affiliated Hospital of Nanchang University, Nanchang, China; Chen X., Department of Gastrointestinal Surgery, The Second Affiliated Hospital of Nanchang University, Nanchang, China; Huang J., Department of Gastrointestinal Surgery, The Second Affiliated Hospital of Nanchang University, Nanchang, China; Cheng F., Department of Gastrointesti…	Objective: Recent studies have demonstrated that the Dietary Inflammatory Index (DII) is relevant to abnormal gut health. However, there is a lack of studies that have explicitly explored the link between fecal incontinence (FI) and DII. The current study aims to explore the relationship between DII and FI. Methods: The cross-sectional study enrolled a total of 11,747 participants aged 20–85 from…		Frontiers Media SA	2296861X			Article	Final	All Open Access; Gold Open Access	Scopus	2-s2.0-85199966645	2024-07-30	PMC11284164
10.1186/s12889-023-17556-w	https://www.scopus.com/inward/record.uri?eid=2-s2.0-85181240517&doi=10.1186%2fs12889-023-17556-w&partnerID=40&md5=951ede0b3d51df2d515cabe80366a328	Association between dietary inflammatory index and Stroke in the US population: evidence from NHANES 1999–2018	Yes	Included	Dietary inflammatory index	Stroke	US population	1999	2018			38166986	Mao Y.; Weng J.; Xie Q.; Wu L.; Xuan Y.; Zhang J.; Han J.	Mao, Yukang (57223043084); Weng, Jiayi (57215297058); Xie, Qiyang (57755368100); Wu, Lida (57750453100); Xuan, Yanling (58790870100); Zhang, Jun (57482640800); Han, Jun (58790870200)	57223043084; 57215297058; 57755368100; 57750453100; 58790870100; 57482640800; 58790870200	2024	BMC Public Health	24	1	50				6	Department of Cardiology, Suzhou Municipal Hospital, Gusu School, The Affiliated Suzhou Hospital of Nanjing Medical University, Nanjing Medical University, Suzhou, 215008, China; Department of Cardiology, the First Affiliated Hospital of Nanjing Medical University, Nanjing, 210029, China; Department of Cardiology, Nanjing First Hospital, Nanjing Medical University, Nanjing, 210006, China; Nanjing…	Mao Y., Department of Cardiology, Suzhou Municipal Hospital, Gusu School, The Affiliated Suzhou Hospital of Nanjing Medical University, Nanjing Medical University, Suzhou, 215008, China, Department of Cardiology, the First Affiliated Hospital of Nanjing Medical University, Nanjing, 210029, China; Weng J., Department of Cardiology, Suzhou Municipal Hospital, Gusu School, The Affiliated Suzhou Hosp…	Background: There is an increasing awareness that diet-related inflammation may have an impact on the stroke. Herein, our goal was to decipher the association of dietary inflammatory index (DII) with stroke in the US general population. Methods: We collected the cross-sectional data of 44,019 participants of the National Health and Nutrition Examination Survey (NHANES) 1999–2018. The association …		BioMed Central Ltd	14712458			Article	Final	All Open Access; Gold Open Access; Green Open Access	Scopus	2-s2.0-85181240517	2024-01-03	PMC10763382
10.3389/fnut.2023.1278128	https://www.scopus.com/inward/record.uri?eid=2-s2.0-85180823828&doi=10.3389%2ffnut.2023.1278128&partnerID=40&md5=f5359cfb297bfbea738519619d49e36e	Association between dietary intake and risk of Parkinson’s disease: cross-sectional analysis of survey data from NHANES 2007–2016	Yes	Included	Diet	Parkison's disease	US adults	2007	2016			38192644	Liu L.; Shen Q.; Bao Y.; Xu F.; Zhang D.; Huang H.; Tu L.; Xu Y.	Liu, Ling (56701226100); Shen, Qiuyan (57202923010); Bao, Yi (58131826200); Xu, Fang (57224583353); Zhang, Dan (57221543705); Huang, Hongyan (57193222246); Tu, Liangdan (56498600600); Xu, Yanming (57207020913)	56701226100; 57202923010; 58131826200; 57224583353; 57221543705; 57193222246; 56498600600; 57207020913	2023	Frontiers in Nutrition	10		1278128				2	Department of Neurology, West China Hospital, Sichuan University, Sichuan, Chengdu, China	Liu L., Department of Neurology, West China Hospital, Sichuan University, Sichuan, Chengdu, China; Shen Q., Department of Neurology, West China Hospital, Sichuan University, Sichuan, Chengdu, China; Bao Y., Department of Neurology, West China Hospital, Sichuan University, Sichuan, Chengdu, China; Xu F., Department of Neurology, West China Hospital, Sichuan University, Sichuan, Chengdu, China; Zha…	Background: While dietary factors have shown an association with Parkinson’s disease (PD), the available data remains a subject of ongoing debate and controversy. Aim: We sought to evaluate potential relationships between dietary consumption of nutrients and micronutrients and risk of PD in a large sample. Methods: Cross-sectional data were retrospectively analyzed for 10,651 adults aged 40–80 ye…		Frontiers Media SA	2296861X			Article	Final	All Open Access; Gold Open Access	Scopus	2-s2.0-85180823828	2024-01-09	PMC10773772
10.3389/fnut.2024.1396470	https://www.scopus.com/inward/record.uri?eid=2-s2.0-85202013621&doi=10.3389%2ffnut.2024.1396470&partnerID=40&md5=76d5eb615e08e1a4ada5657c105e0718	Association between dietary intake of selenium and chronic kidney disease in US adults: a cross-sectional study of NHANES 2015–2018	Yes	Included	Selenium levels	Chronic kidney disease	US adults	2015	2018			39193560	Pi Y.; Liao X.; Song X.; Cao Y.; Tang X.; Lin G.; Zhong Y.	Pi, Ying (59073869000); Liao, Xianyong (58497025000); Song, Xiaodan (59298093600); Cao, Yuyu (59299037400); Tang, Xiaona (59299037500); Lin, Guobing (59298719800); Zhong, Yanghong (59073423800)	59073869000; 58497025000; 59298093600; 59299037400; 59299037500; 59298719800; 59073423800	2024	Frontiers in Nutrition	11		1396470				1	Shenzhen Bao'an District Traditional Chinese Medicine Hospital, Shenzhen, China; Shenzhen Traditional Chinese Medicine Hospital, Shenzhen, China	Pi Y., Shenzhen Bao'an District Traditional Chinese Medicine Hospital, Shenzhen, China; Liao X., Shenzhen Bao'an District Traditional Chinese Medicine Hospital, Shenzhen, China; Song X., Shenzhen Traditional Chinese Medicine Hospital, Shenzhen, China; Cao Y., Shenzhen Bao'an District Traditional Chinese Medicine Hospital, Shenzhen, China; Tang X., Shenzhen Bao'an District Traditional Chinese Medi…	Background: Chronic kidney disease (CKD) is currently a widespread chronic illness, and its development is influenced by nutrients. Selenium plays a crucial role in the intervention and therapy of various chronic illness. In this study, we aimed to investigate the connection between dietary selenium intake and CKD in adults in the United States. Methods: We included 6,390 individuals from the dat…		Frontiers Media SA	2296861X			Article	Final		Scopus	2-s2.0-85202013621	2024-08-28	PMC11347418
10.3389/fnut.2024.1340028	https://www.scopus.com/inward/record.uri?eid=2-s2.0-85187896277&doi=10.3389%2ffnut.2024.1340028&partnerID=40&md5=9cc83dca2914b434399b52c7e2b94765	Association between dietary live microbe intake and Life's Essential 8 in US adults: a cross-sectional study of NHANES 2005–2018	Yes	Included	Dietary live microbe intake	Life's essential 8	US adults	2005	2018			38487631	Wang L.; Wang S.; Wang Y.; Zong S.; Li Z.; Jiang Y.; Li X.	Wang, Lin (57439192600); Wang, Sutong (58054578900); Wang, Yongcheng (57203751023); Zong, Shuli (58941222100); Li, Zhaoyu (57211530365); Jiang, Yuehua (56074328200); Li, Xiao (55718272500)	57439192600; 58054578900; 57203751023; 58941222100; 57211530365; 56074328200; 55718272500	2024	Frontiers in Nutrition	11		1340028				2	First Clinical Medical College, Shandong University of Traditional Chinese Medicine, Jinan, China; Department of Cardiovascular Diseases, Affiliated Hospital of Shandong University of Traditional Chinese Medicine, Jinan, China; College of Traditional Chinese Medicine, Shandong University of Traditional Chinese Medicine, Jinan, China; Central Laboratory, Affiliated Hospital of Shandong University …	Wang L., First Clinical Medical College, Shandong University of Traditional Chinese Medicine, Jinan, China; Wang S., First Clinical Medical College, Shandong University of Traditional Chinese Medicine, Jinan, China; Wang Y., Department of Cardiovascular Diseases, Affiliated Hospital of Shandong University of Traditional Chinese Medicine, Jinan, China; Zong S., First Clinical Medical College, Shan…	Background: Assessing the impact of dietary live microbe intake on health outcomes has gained increasing interest. This study aimed to elucidate the relationship between dietary live microbe intake and Life's Essential 8 (LE8) scores, a metric for cardiovascular health (CVH), in the U.S. adult population. Methods: We analyzed data from 10,531 adult participants of the National Health and Nutritio…		Frontiers Media SA	2296861X			Article	Final	All Open Access; Gold Open Access	Scopus	2-s2.0-85187896277	2024-03-15	PMC10937585
10.1684/mrh.2024.0527	https://www.scopus.com/inward/record.uri?eid=2-s2.0-85200101179&doi=10.1684%2fmrh.2024.0527&partnerID=40&md5=8788d0acab4d63cb206a5437024c843d	Association between dietary magnesium intake and liver fibrosiamong type 2 diabetes mellitus patients: a cross-sectional study from the NHANES database	Yes	Included	Dietary magnesium intake	Liver fibrosis	US adults with type 2 diabetes	2017	2018			39077822	Chen Y.; Weiqin E.; Zhou J.; He Z.	Chen, Yao (59241289700); Weiqin, E. (59241272200); Zhou, Jing (59241251100); He, Zhengwen (59241298300)	59241289700; 59241272200; 59241251100; 59241298300	2024	Magnesium Research	37	1		33	44	11	0	Department of Endocrinology, The Fifth People’s Hospital of Zhangjiagang, Jiangsu, Zhangjiagang, 215621, China	Chen Y., Department of Endocrinology, The Fifth People’s Hospital of Zhangjiagang, Jiangsu, Zhangjiagang, 215621, China; Weiqin E., Department of Endocrinology, The Fifth People’s Hospital of Zhangjiagang, Jiangsu, Zhangjiagang, 215621, China; Zhou J., Department of Endocrinology, The Fifth People’s Hospital of Zhangjiagang, Jiangsu, Zhangjiagang, 215621, China; He Z., Department of Endocrinology…	Liver fibrosis (LF) is a common complication of type 2 diabetes mellitus (T2DM). Studies have found that dietary magnesium (Mg), as an anti-oxidant nutrient, may be related to the occurrence and development of liver diseases. The aim of the present study was to evaluate the association between dietary Mg and the risk of LF in T2DM patients. Methods: In this cross-sec-tional study, data of T2DM pa…		John Libbey	9531424			Article	Final		Scopus	2-s2.0-85200101179	2024-07-30
10.3389/fnut.2024.1430730	https://www.scopus.com/inward/record.uri?eid=2-s2.0-85201545432&doi=10.3389%2ffnut.2024.1430730&partnerID=40&md5=3e33d5f1dbf60780a6f47952e93aa977	Association between dietary magnesium intake and pelvic inflammatory disease in US women: a cross-sectional study of NHANES	Yes	Included	Dietary magnesium intake	Pelvic inflammatory disease	US adult females	2015	2018			39171114	Chen Z.; Wu Z.; Zhang Y.	Chen, Zeru (59194028100); Wu, Zichun (59276114200); Zhang, Yuying (57218165573)	59194028100; 59276114200; 57218165573	2024	Frontiers in Nutrition	11		1430730				0	Department of Clinical Medicine, The Second School of Clinical Medicine, Guangzhou Medical University, Guangzhou, China; Department of Clinical Medicine, The First School of Clinical Medicine, Guangzhou Medical University, Guangzhou, China; Department of Gynecology, Shenzhen Longhua Maternity and Child Healthcare Hospital, Shenzhen, China	Chen Z., Department of Clinical Medicine, The Second School of Clinical Medicine, Guangzhou Medical University, Guangzhou, China; Wu Z., Department of Clinical Medicine, The First School of Clinical Medicine, Guangzhou Medical University, Guangzhou, China; Zhang Y., Department of Gynecology, Shenzhen Longhua Maternity and Child Healthcare Hospital, Shenzhen, China	Background: Pelvic inflammatory disease (PID) is a common gynecological condition associated with significant morbidity and healthcare costs. Emerging evidence suggests that dietary factors, such as magnesium intake, may play a role in PID risk. However, the relationship between dietary magnesium intake and PID risk remains uncertain. This cross-sectional study aimed to investigate the associatio…		Frontiers Media SA	2296861X			Article	Final	All Open Access; Gold Open Access	Scopus	2-s2.0-85201545432	2024-08-22	PMC11335488
10.1186/s41043-024-00624-1	https://www.scopus.com/inward/record.uri?eid=2-s2.0-85201813192&doi=10.1186%2fs41043-024-00624-1&partnerID=40&md5=04bd09dfefe3aba8e1b842b228b917be	Association between dietary niacin intake and benign prostatic hyperplasia: a population-based results from NHANES 2003–2008	Yes	Included	B vitamins	Prostatic hyperplasia	US adults	2003	2008			39174993	Feng X.; Chen Y.; Xia W.; Zhang B.	Feng, Xingliang (58836197400); Chen, Yiming (57196264712); Xia, Wei (57221024182); Zhang, Bo (55499108400)	58836197400; 57196264712; 57221024182; 55499108400	2024	Journal of Health, Population and Nutrition	43	1	130				0	Department of Urology, The Third Affiliated Hospital of Soochow University, Jiangsu, Changzhou, China; Department of Urology, The First People’s Hospital of Changzhou, Jiangsu, Changzhou, China	Feng X., Department of Urology, The Third Affiliated Hospital of Soochow University, Jiangsu, Changzhou, China, Department of Urology, The First People’s Hospital of Changzhou, Jiangsu, Changzhou, China; Chen Y., Department of Urology, The Third Affiliated Hospital of Soochow University, Jiangsu, Changzhou, China, Department of Urology, The First People’s Hospital of Changzhou, Jiangsu, Changzhou…	Purpose: Benign prostatic hyperplasia (BPH) commonly impacts the quality of life in older men. However, there is lack of research on relationship between dietary niacin intake and the risk of BPH. The purpose of this study was to investigate the relationship between dietary niacin intake and the risk of BPH. Methods: Data from the NHANES spanning 2003 to 2008 were utilized. BPH was determined usi…		BioMed Central Ltd	16060997		JHPNA	Article	Final	All Open Access; Gold Open Access	Scopus	2-s2.0-85201813192	2024-08-22	PMC11342560
10.3389/fnut.2024.1387802	https://www.scopus.com/inward/record.uri?eid=2-s2.0-85200052595&doi=10.3389%2ffnut.2024.1387802&partnerID=40&md5=1a0fe78324678efd12ac74baa8d4eaee	Association between dietary niacin intake and risk of Parkinson’s disease in US adults: cross-sectional analysis of survey data from NHANES 2005–2018	Yes	Included	B vitamins	Parkison's disease	US adults	2005	2018			39091685	Zhang L.; Yang S.; Liu X.; Wang C.; Tan G.; Wang X.; Liu L.	Zhang, Ling (59240452300); Yang, Shaojie (59240452400); Liu, Xiaoyan (58729816900); Wang, Chunxia (59240775100); Tan, Ge (56803172300); Wang, Xueping (57117738800); Liu, Ling (56701226100)	59240452300; 59240452400; 58729816900; 59240775100; 56803172300; 57117738800; 56701226100	2024	Frontiers in Nutrition	11		1387802				0	Department of Neurology, West China Hospital of Sichuan University, Chengdu, China; Department of Neurology, Chengdu Eighth People’s Hospital (Geriatric Hospital of Chengdu Medical College), Chengdu, China; Department of Neurology, The First People’s Hospital of Longquanyi District, Chengdu, China; Department of Neurology, 363 Hospital, Chengdu, China; Mental Health Center, West China Hospital of…	Zhang L., Department of Neurology, West China Hospital of Sichuan University, Chengdu, China, Department of Neurology, Chengdu Eighth People’s Hospital (Geriatric Hospital of Chengdu Medical College), Chengdu, China; Yang S., Department of Neurology, Chengdu Eighth People’s Hospital (Geriatric Hospital of Chengdu Medical College), Chengdu, China; Liu X., Department of Neurology, West China Hospit…	Parkinson’s disease (PD) is one of the most common neurodegenerative diseases and involves various pathogenic mechanisms, including oxidative stress and neuroinflammation. Niacin, an important cofactor in mitochondrial energy metabolism, may play a key role in the pathogenesis of PD. An in-depth exploration of the relationship between niacin and mitochondrial energy metabolism may provide new tar…		Frontiers Media SA	2296861X			Article	Final	All Open Access; Green Open Access	Scopus	2-s2.0-85200052595	2024-08-02	PMC11291445
10.1093/ckj/sfad162	https://www.scopus.com/inward/record.uri?eid=2-s2.0-85181843453&doi=10.1093%2fckj%2fsfad162&partnerID=40&md5=940e05b85dff42aafe67cb115bd58e91	Association between dietary vitamin e intake and chronic kidney disease events in US adults: A cross-sectional study from NHANES 2009-2016	Yes	Included	Dietary vitamin E intake	Chronic kidney disease	US adults	2009	2016			38046017	Li J.; Liu Z.; Pu Y.; Dai H.; Peng F.	Li, Jiyuan (58417804000); Liu, Ziyi (58848393000); Pu, Yan (58880590900); Dai, Helong (56086276600); Peng, Fenghua (16067487200)	58417804000; 58848393000; 58880590900; 56086276600; 16067487200	2023	Clinical Kidney Journal	16	12		2559	2566	7	2	Department of Kidney Transplantation, Center of Organ Transplantation, The Second Xiangya Hospital of Central South University, Changsha, China; Department of Emergency Medicine, The Second Xiangya Hospital of Central South University, Changsha, China; Emergency and Difficult Diseases Institute, The Second Xiangya Hospital of Central South University, Changsha, China; Clinical Research Center for…	Li J., Department of Kidney Transplantation, Center of Organ Transplantation, The Second Xiangya Hospital of Central South University, Changsha, China; Liu Z., Department of Emergency Medicine, The Second Xiangya Hospital of Central South University, Changsha, China, Emergency and Difficult Diseases Institute, The Second Xiangya Hospital of Central South University, Changsha, China; Pu Y., Depart…	Background. The relationship between vitamin E supplementation and the prevalence of chronic kidney disease (CKD) is unclear. We discussed the relationship between vitamin E intake and CKD prevalence and further investigated the effect on different CKD risk strata. Methods. We ultimately included 20 295 participants from the National Health and Nutrition Examination Survey (NHANES) database from …		Oxford University Press	20488505			Article	Final	All Open Access; Gold Open Access	Scopus	2-s2.0-85181843453	2023-12-04	PMC10689171
10.1016/j.waojou.2024.100900	https://www.scopus.com/inward/record.uri?eid=2-s2.0-85190793569&doi=10.1016%2fj.waojou.2024.100900&partnerID=40&md5=fe605ace470cf5a5f8d187bb28c3679a	Association between dietary zinc intake and asthma in overweight or obese children and adolescents: A cross-sectional analysis of NHANES	Yes	Included	Dietary zinc intake	Asthma	US obese children and adolescents	2011	2020			38681980	Cheng C.; Lin J.; Zhang Z.; Zhang L.	Cheng, Chuhan (58992789500); Lin, Jing (57204085948); Zhang, Zihan (58799591400); Zhang, Liyan (55586906400)	58992789500; 57204085948; 58799591400; 55586906400	2024	World Allergy Organization Journal	17	5	100900				1	Fujian Medical University, Fujian, Fuzhou, China; Fuzhou Children's Hospital of Fujian Medical University, Fujian, Fuzhou, China	Cheng C., Fujian Medical University, Fujian, Fuzhou, China, Fuzhou Children's Hospital of Fujian Medical University, Fujian, Fuzhou, China; Lin J., Fujian Medical University, Fujian, Fuzhou, China, Fuzhou Children's Hospital of Fujian Medical University, Fujian, Fuzhou, China; Zhang Z., Fujian Medical University, Fujian, Fuzhou, China, Fuzhou Children's Hospital of Fujian Medical University, Fuji…	Background: Asthma, characterized by recurrent wheezing, breathlessness, chest tightness, and coughing, is a major health concern among children and adolescents worldwide, currently affecting more than 5 million children. The increasing prevalence of obesity and overweight among the pediatric population has made the issue of childhood respiratory health more complex. Compared with children of hea…		Elsevier Inc.	19394551			Article	Final	All Open Access; Green Open Access	Scopus	2-s2.0-85190793569	2024-04-29	PMC11053303
10.1186/s12889-024-17649-0	https://www.scopus.com/inward/record.uri?eid=2-s2.0-85181913427&doi=10.1186%2fs12889-024-17649-0&partnerID=40&md5=043e2ad50c4a1821ce1fb99e2a1cf4fa	Association between different composite dietary antioxidant indexes and low back pain in American women adults: a cross-sectional study from NHANES	Yes	Included	Composite dietary antioxidant index	Low back pain	US adult females	1999	2004	2009	2010	38200420	Feng C.; Yao J.; Xie Y.; Yang F.; Fan X.	Feng, Chaoqun (57220614455); Yao, Junjie (57448779300); Xie, Yizhou (57215128713); Yang, Fei (57226014023); Fan, Xiaohong (57198812127)	57220614455; 57448779300; 57215128713; 57226014023; 57198812127	2024	BMC Public Health	24	1	147				1	Department of Orthopedics, Hospital of Chengdu University of Traditional Chinese Medicine, Chengdu, 610075, China; College of Acupuncture and Tuina, Changchun University of Chinese Medicine, Jilin, Changchun, 130117, China	Feng C., Department of Orthopedics, Hospital of Chengdu University of Traditional Chinese Medicine, Chengdu, 610075, China; Yao J., College of Acupuncture and Tuina, Changchun University of Chinese Medicine, Jilin, Changchun, 130117, China; Xie Y., Department of Orthopedics, Hospital of Chengdu University of Traditional Chinese Medicine, Chengdu, 610075, China; Yang F., Department of Orthopedics,…	Background: Low back pain is the leading cause of productivity loss, imposes a significant economic burden on the patients and society. Oxidative stress is considered a critical factor in the complex pathophysiological process and pathogenic mechanism of low back pain. Adjustment dietary pattern can effectively increase antioxidant biomarkers levels within the body to reduce oxidative stress. The…		BioMed Central Ltd	14712458			Article	Final	All Open Access; Gold Open Access; Green Open Access	Scopus	2-s2.0-85181913427	2024-01-10	PMC10782773
10.1186/s12889-024-17735-3	https://www.scopus.com/inward/record.uri?eid=2-s2.0-85182484965&doi=10.1186%2fs12889-024-17735-3&partnerID=40&md5=473bfed84349d97fd16d3eefcec6a12a	Association between ethylene oxide exposure and periodontitis: a cross-sectional study from NHANES 2013–2014	Yes	Included	Ethylene oxide	Periodontis	US adults	2013	2014			38229065	Miao D.; Zhao L.; Cao R.	Miao, Di (25027873000); Zhao, Lina (58814267300); Cao, Ruoyan (57202778437)	25027873000; 58814267300; 57202778437	2024	BMC Public Health	24	1	195				0	Key Laboratory of Shaanxi Province for Craniofacial Precision Medicine Research, College of Stomatology, Xi’an Jiaotong University, Xi’an, China; Department of Periodontology, College of Stomatology, Xi’an Jiaotong University, Xi’an, China; Department of Stomatology, Tongde Hospital of Zhejiang Province, Hangzhou, China; Department of Periodontics, Liaoning Provincial Key Laboratory of Oral Disea…	Miao D., Key Laboratory of Shaanxi Province for Craniofacial Precision Medicine Research, College of Stomatology, Xi’an Jiaotong University, Xi’an, China, Department of Periodontology, College of Stomatology, Xi’an Jiaotong University, Xi’an, China; Zhao L., Department of Stomatology, Tongde Hospital of Zhejiang Province, Hangzhou, China; Cao R., Department of Periodontics, Liaoning Provincial Ke…	Background: Exposure to ethylene oxide (EO) induces inflammation and oxidative stress, which are the main mechanisms of periodontitis. However, the effect of EO on periodontal health is not unclear. In this study, we aimed to explore the relationship between EO exposure and the risk of periodontitis in general US adults. Methods: Data used in our study from the National Health and Nutritional Exa…		BioMed Central Ltd	14712458			Article	Final	All Open Access; Gold Open Access	Scopus	2-s2.0-85182484965	2024-01-16	PMC10790520
10.1016/j.jad.2023.12.050	https://www.scopus.com/inward/record.uri?eid=2-s2.0-85181157041&doi=10.1016%2fj.jad.2023.12.050&partnerID=40&md5=1602a2a0861e02160a96a1805f77d63d	Association between ethylene oxide levels and depressive symptoms: A cross-sectional study based on NHANES 2013–2018 database	Yes	Included	Ethylene oxide	Depression	US adults	2013	2018			38154580	Wang H.; Chen X.; Lin F.; Zheng J.; Chen K.; Wang X.; Lin X.; Chen X.; Ye Q.; Wang Y.; Wu X.; Cai G.	Wang, Huaicheng (57965857400); Chen, Xuanjie (58788887800); Lin, Fabin (57214321118); Zheng, Jiayi (58787478100); Chen, Ke (58788188600); Wang, Xuefei (58641343300); Lin, Xuan (58788887900); Chen, Xiaochun (34767914500); Ye, Qinyong (8985907800); Wang, Yingqing (57190308994); Wu, Xilin (56495755400); Cai, Guoen (57192384578)	57965857400; 58788887800; 57214321118; 58787478100; 58788188600; 58641343300; 58788887900; 34767914500; 8985907800; 57190308994; 56495755400; 57192384578	2024	Journal of Affective Disorders	348			135	142	7	3	Department of Neurology, Center for Cognitive Neurology, Institute of Clinical Neurology, Fujian Medical University Union Hospital, 29 Xinquan Road, Fuzhou, 350001, China; Fujian Institute of Geriatrics, Fujian Medical University Union Hospital, 29 Xinquan Road, Fuzhou, 350001, China; cFujian Key Laboratory of Molecular Neurology, Fujian Medical University, 88 Jiaotong Road, Fuzhou, 350001, China…	Wang H., Department of Neurology, Center for Cognitive Neurology, Institute of Clinical Neurology, Fujian Medical University Union Hospital, 29 Xinquan Road, Fuzhou, 350001, China, Fujian Institute of Geriatrics, Fujian Medical University Union Hospital, 29 Xinquan Road, Fuzhou, 350001, China, cFujian Key Laboratory of Molecular Neurology, Fujian Medical University, 88 Jiaotong Road, Fuzhou, 3500…	Background and Aim: Ethylene oxide (EO) is a commonly used compound with known health risks. However, the specific association between EO exposure and the development of depressive symptoms has not been well established. Therefore, this study aimed to examine the potential association between EO exposure, as indicated by hemoglobin adduct of ethylene oxide (HbEO) levels, and the occurrence of dep…		Elsevier B.V.	1650327		JADID	Article	Final		Scopus	2-s2.0-85181157041	2023-12-28
10.1016/j.ecoenv.2024.117041	https://www.scopus.com/inward/record.uri?eid=2-s2.0-85204378598&doi=10.1016%2fj.ecoenv.2024.117041&partnerID=40&md5=dc48bbe7dd01465d2cd72722870162d2	Association between exposure to organophosphate esters metabolites and sarcopenia prevalence: A cross-sectional study using NHANES data	Yes	Included	Organic pollutants	Sarcopenia prevalence	US adults	2011	2018			39306925	Nan W.; Peng Z.; Yi T.; Ouyang M.; Hu J.	Nan, Wenbin (58242091500); Peng, Zhenyu (36771654000); Yi, Ting (59333583300); Ouyang, Mingqi (57217150898); Hu, Jiarui (56411221700)	58242091500; 36771654000; 59333583300; 57217150898; 56411221700	2024	Ecotoxicology and Environmental Safety	285		117041				0	Department of Emergency Medicine, The Second Xiangya Hospital, Central South University, NO. 139 Middle Renmin Road, Changsha, 410011, China; Department of Cardiovascular Medicine, The Second Xiangya Hospital, Research Institute of Blood Lipid and Atherosclerosis, Central South University, NO. 139 Middle Renmin Road, Hunan, Changsha, 410011, China; Department of Spine surgery, The Second Xiangya …	Nan W., Department of Emergency Medicine, The Second Xiangya Hospital, Central South University, NO. 139 Middle Renmin Road, Changsha, 410011, China; Peng Z., Department of Emergency Medicine, The Second Xiangya Hospital, Central South University, NO. 139 Middle Renmin Road, Changsha, 410011, China; Yi T., Department of Cardiovascular Medicine, The Second Xiangya Hospital, Research Institute of B…	Organophosphate esters (OPEs) are an emerging group of environmental pollutants linked to numerous health concerns, and their increasing prevalence in the environment is alarming. However, the impact of OPEs exposure on sarcopenia, a condition characterized by muscle loss and weakness, remains unknown. In this study, the connection between urinary metabolites of OPEs and the occurrence of sarcope…		Academic Press	1476513		EESAD	Article	Final		Scopus	2-s2.0-85204378598	2024-09-22
10.1186/s12903-024-04567-1	https://www.scopus.com/inward/record.uri?eid=2-s2.0-85199803480&doi=10.1186%2fs12903-024-04567-1&partnerID=40&md5=49985f729b69ef8890a3f1e4bf7becf1	Association between flavonoids intake and dental caries in children and adolescents: a cross-sectional study from the NHANES database	Yes	Included	Flavonoids intake	Dental caries	US children and adolescents	2017	2018			39060994	Fan J.; Liu S.; Zhang Q.; Qiao L.; Chu Q.	Fan, Jianing (59236248900); Liu, Siqi (59236785500); Zhang, Qian (59236249000); Qiao, Li (59236381600); Chu, Qingsong (59236249100)	59236248900; 59236785500; 59236249000; 59236381600; 59236249100	2024	BMC Oral Health	24	1	848				0	Department of Stomatology, Cangzhou People’s Hospital, Intersection of Huanghe West Road and Qiushi South Road, Cangzhou, 061000, China	Fan J., Department of Stomatology, Cangzhou People’s Hospital, Intersection of Huanghe West Road and Qiushi South Road, Cangzhou, 061000, China; Liu S., Department of Stomatology, Cangzhou People’s Hospital, Intersection of Huanghe West Road and Qiushi South Road, Cangzhou, 061000, China; Zhang Q., Department of Stomatology, Cangzhou People’s Hospital, Intersection of Huanghe West Road and Qiushi…	Background: Worldwide, dental caries is a bacterial biofilm-mediated condition with a high morbidity in children and adolescents. Flavonoids are a class of active natural products with antibacterial and anti-inflammatory effect. In vivo and in vitro studies have shown that they can promote tooth mineralization and reduce inflammation. However, the association of flavonoids intake and dental carie…		BioMed Central Ltd	14726831			Article	Final	All Open Access; Gold Open Access	Scopus	2-s2.0-85199803480	2024-07-26	PMC11282690
10.1186/s12889-021-10818-5	https://www.scopus.com/inward/record.uri?eid=2-s2.0-85104717088&doi=10.1186%2fs12889-021-10818-5&partnerID=40&md5=0b651fbed9a199802c55365bcc55a810	Association between food insecurity and access to a mental health professional: cross-sectional analysis of NHANES 2007–2014	Yes	Included	Food insecurity	Access to mental health professional	US adults	2007	2014			33874932	Burruss N.C.; Girgis M.; Green K.E.; Lu L.; Palakshappa D.	Burruss, Nina Camille (57223088825); Girgis, Marina (57223084789); Green, Karen Elizabeth (57223084454); Lu, Lingyi (57216596868); Palakshappa, Deepak (56229803900)	57223088825; 57223084789; 57223084454; 57216596868; 56229803900	2021	BMC Public Health	21	1	754				6	Wake Forest School of Medicine, Winston-Salem, NC, United States; Present address: Department of Psychiatry, University of North Carolina Hospitals, Chapel Hill, NC, United States; Departments of Internal Medicine and Pediatrics, Vanderbilt School of Medicine, Nashville, TN, United States; Department of Psychiatry and Behavioral Medicine, Wake Forest School of Medicine, Winston-Salem, NC, United …	Burruss N.C., Wake Forest School of Medicine, Winston-Salem, NC, United States, Present address: Department of Psychiatry, University of North Carolina Hospitals, Chapel Hill, NC, United States; Girgis M., Wake Forest School of Medicine, Winston-Salem, NC, United States, Departments of Internal Medicine and Pediatrics, Vanderbilt School of Medicine, Nashville, TN, United States; Green K.E., Depar…	Background: To determine if individuals with food insecurity (FI) were less likely to have seen a mental health professional (MHP) within the past year than individuals without FI. Methods: This is a cross-sectional analysis of data from the National Health and Nutrition Examination Survey (NHANES) conducted in the United States between 2007 and 2014. All participants 20 years of age or older wer…		BioMed Central Ltd	14712458			Article	Final	All Open Access; Gold Open Access; Green Open Access	Scopus	2-s2.0-85104717088	2021-04-20	PMC8054684
10.1186/s12889-024-17925-z	https://www.scopus.com/inward/record.uri?eid=2-s2.0-85185302457&doi=10.1186%2fs12889-024-17925-z&partnerID=40&md5=498d781fd04b8eccca79c9e561bad66e	Association between geriatric nutritional risk index and depression prevalence in the elderly population in NHANES	Yes	Included	Geriatric nutritional risk index	Depression	US middle-aged and older adults	2011	2014			38355455	Li Z.; Zhang L.; Yang Q.; Zhou X.; Yang M.; Zhang Y.; Li Y.	Li, Zijiao (58892013400); Zhang, Li (58855191500); Yang, Qiankun (57205601516); Zhou, Xiang (57054218800); Yang, Meng (58890886900); Zhang, Yu (58891788500); Li, Youzan (58890887000)	58892013400; 58855191500; 57205601516; 57054218800; 58890886900; 58891788500; 58890887000	2024	BMC Public Health	24	1	469				3	Nephrology department of the First Affiliated Hospital of Army Medical University, Chongqing, 400038, China; Department of Neurosurgery, National Clinical Research Center for Child Health and Disorders, Ministry of Education Key Laboratory of Child Development and Disorders, Chongqing Key Laboratory of Pediatrics, Children’s Hospital of Chongqing Medical University, Chongqing, 400014, China; Depa…	Li Z., Nephrology department of the First Affiliated Hospital of Army Medical University, Chongqing, 400038, China; Zhang L., Department of Neurosurgery, National Clinical Research Center for Child Health and Disorders, Ministry of Education Key Laboratory of Child Development and Disorders, Chongqing Key Laboratory of Pediatrics, Children’s Hospital of Chongqing Medical University, Chongqing, 40…	Background: The prevalence of depression is increasing in the elderly population, and growing evidence suggests that malnutrition impacts mental health. Despites, research on the factors that predict depression is limited. Methods: We included 2946 elderly individuals from National Health and Nutrition Examination Survey (NHANES) spanning the years 2011 through 2014. Depressive symptoms were asse…		BioMed Central Ltd	14712458			Article	Final	All Open Access; Gold Open Access	Scopus	2-s2.0-85185302457	2024-02-14	PMC10868080
10.3389/fpubh.2024.1353881	https://www.scopus.com/inward/record.uri?eid=2-s2.0-85192098552&doi=10.3389%2ffpubh.2024.1353881&partnerID=40&md5=ea7a1a985d4c97c8a25fabbf5f76bf48	Association between grip strength and albuminuria in the general United States population: NHANES 2011–2014	Yes	Included	Grip strength	Albuminuria	US population	2011	2014			38706553	Yan L.; Hu X.; Wu S.; Chen L.; Zhao S.	Yan, Laisha (59006642900); Hu, Xiaoyan (59006670500); Wu, Shanshan (59006694900); Chen, Lina (59013576800); Zhao, Shunying (59006745300)	59006642900; 59006670500; 59006694900; 59013576800; 59006745300	2024	Frontiers in Public Health	12		1353881				0	Department of Cardiosurgery Intensive Care Unit, Ningbo Medical Centre Li Huili Hospital, Ningbo, China	Yan L., Department of Cardiosurgery Intensive Care Unit, Ningbo Medical Centre Li Huili Hospital, Ningbo, China; Hu X., Department of Cardiosurgery Intensive Care Unit, Ningbo Medical Centre Li Huili Hospital, Ningbo, China; Wu S., Department of Cardiosurgery Intensive Care Unit, Ningbo Medical Centre Li Huili Hospital, Ningbo, China; Chen L., Department of Cardiosurgery Intensive Care Unit, Ning…	Background: Grip strength has been shown to be associated with chronic renal insufficiency, but the relationship between grip strength and albuminuria has not been confirmed. In this study, we used NHANES data to explore the association between grip strength and albuminuria in a US population. Methods: In this analytical study, we utilized data sourced from the National Health and Nutrition Exami…		Frontiers Media SA	22962565			Article	Final	All Open Access; Gold Open Access	Scopus	2-s2.0-85192098552	2024-05-06	PMC11066252
10.1007/s11657-020-00719-2	https://www.scopus.com/inward/record.uri?eid=2-s2.0-85081745003&doi=10.1007%2fs11657-020-00719-2&partnerID=40&md5=2339dc8f74523bf06602742eb5d36282	Association between grip strength and bone mineral density in general US population of NHANES 2013–2014	Yes	Included	Grip strength	Bone mineral density	US population	2013	2014			32173776	Luo Y.; Jiang K.; He M.	Luo, Yingying (57215716040); Jiang, Ke (57215723121); He, Miao (57215719273)	57215716040; 57215723121; 57215719273	2020	Archives of Osteoporosis	15	1	47				37	Department of Thoracic Surgery, The Third Affiliated Hospital of Sun Yat-sen University, 600 Tianhe Street, Guangzhou, 510000, Guangdong, China; Department of Thoracic Surgery, Wuhan Union Hospital of Huazhong University of Science and Technology, 1277 Jiefang Avenue, Wuhan, 430022, Hubei, China	Luo Y., Department of Thoracic Surgery, The Third Affiliated Hospital of Sun Yat-sen University, 600 Tianhe Street, Guangzhou, 510000, Guangdong, China; Jiang K., Department of Thoracic Surgery, Wuhan Union Hospital of Huazhong University of Science and Technology, 1277 Jiefang Avenue, Wuhan, 430022, Hubei, China; He M., Department of Thoracic Surgery, The Third Affiliated Hospital of Sun Yat-sen…	Summary: Association between strength of nonadjacent muscles and bone mineral density is unclear. We used data from the National Health and Nutrition Examination Survey to convince the effect of grip strength on femoral neck and lumbar spine mineral density in the general US population. This research can broaden the area of muscle-bone interaction. Introduction: Grip test measures the maximum iso…		Springer	18623522			Article	Final		Scopus	2-s2.0-85081745003	2020-03-17
10.3390/nu15010098	https://www.scopus.com/inward/record.uri?eid=2-s2.0-85145950708&doi=10.3390%2fnu15010098&partnerID=40&md5=d69adf30d2525e2e0a0dc0232e000cf5	Association between Healthy Eating Index-2015 and Age-Related Cataract in American Adults: A Cross-Sectional Study of NHANES 2005–2008	Yes	Included	Healthy eating index-2015	Age-related cataract	US adults	2005	2008			36615757	Zhou J.; Lou L.; Jin K.; Ye J.	Zhou, Jingxin (57875675800); Lou, Lixia (56067407100); Jin, Kai (56389229200); Ye, Juan (55273861100)	57875675800; 56067407100; 56389229200; 55273861100	2023	Nutrients	15	1	98				2	Department of Ophthalmology, School of Medicine, The Second Affiliated Hospital of Zhejiang University, Hangzhou, 310009, China; Zhejiang Provincial Key Lab of Ophthalmology, Hangzhou, 310009, China	Zhou J., Department of Ophthalmology, School of Medicine, The Second Affiliated Hospital of Zhejiang University, Hangzhou, 310009, China; Lou L., Department of Ophthalmology, School of Medicine, The Second Affiliated Hospital of Zhejiang University, Hangzhou, 310009, China; Jin K., Department of Ophthalmology, School of Medicine, The Second Affiliated Hospital of Zhejiang University, Hangzhou, 31…	Background: Healthy Eating Index-2015 (HEI-2015), a healthy eating pattern proposed by Dietary Guidelines for Americans, is proven to be protective against various diseases. However, whether it is associated with age-related cataracts is unknown. Methods: This population-based cross-sectional study included 6395 participants from the National Health and Nutrition Examination Survey (NHANES) in th…		MDPI	20726643			Article	Final	All Open Access; Gold Open Access	Scopus	2-s2.0-85145950708	2023-01-08	PMC9823857
10.3389/fnut.2022.820190	https://www.scopus.com/inward/record.uri?eid=2-s2.0-85131866901&doi=10.3389%2ffnut.2022.820190&partnerID=40&md5=229665b45673a99838107b9f44c19aa8	Association Between Healthy Eating Index-2015 and Kidney Stones in American Adults: A Cross-Sectional Analysis of NHANES 2007–2018	Yes	Included	Healthy eating index-2015	Kidney stones	US adults	2007	2018			35685877	Yin S.; Wang J.; Bai Y.; Yang Z.; Cui J.; Xiao Y.; Wang J.	Yin, Shan (57219930195); Wang, Jiahao (57215508071); Bai, Yunjin (56033763700); Yang, Zhenzhen (57202679257); Cui, Jianwei (57219927613); Xiao, Yunfei (57312493600); Wang, Jia (56011634600)	57219930195; 57215508071; 56033763700; 57202679257; 57219927613; 57312493600; 56011634600	2022	Frontiers in Nutrition	9		820190				10	Department of Urology, Institute of Urology, West China Hospital, Sichuan University, Chengdu, China; Department of Clinical Laboratory, Nanchong Central Hospital, Nanchong, China	Yin S., Department of Urology, Institute of Urology, West China Hospital, Sichuan University, Chengdu, China; Wang J., Department of Urology, Institute of Urology, West China Hospital, Sichuan University, Chengdu, China; Bai Y., Department of Urology, Institute of Urology, West China Hospital, Sichuan University, Chengdu, China; Yang Z., Department of Clinical Laboratory, Nanchong Central Hospita…	Purpose: To explore the association between Healthy Eating Index (HEI)-2015 and kidney stones in an American adult population. Materials and Methods: National Health and Nutrition Examination Survey (NHANES) datasets from 2007 to 2018 were used. Participants aged ≥ 20 years who reported kidney stone history and dietary recall were included. Weighted proportions, multivariable analysis and spline …		Frontiers Media S.A.	2296861X			Article	Final	All Open Access; Gold Open Access; Green Open Access	Scopus	2-s2.0-85131866901	2022-06-10	PMC9172846
10.1186/s12889-024-19902-y	https://www.scopus.com/inward/record.uri?eid=2-s2.0-85205335115&doi=10.1186%2fs12889-024-19902-y&partnerID=40&md5=cb65f43dcb1d84e099b02afaa6e54b4a	Association between Healthy Eating Index-2015 total and component food scores with reproductive lifespan among postmenopausal women: a population-based study from NHANES 2005–2016	Yes	Included	Food scores	Reproductive lifespan	US adult females	2005	2016			39334070	Lin Q.; Zhang J.; Liu X.; Zheng Q.; Lin D.; Pan M.	Lin, Qiwang (59349310600); Zhang, Jun (55870908500); Liu, Xiuwu (57203692219); Zheng, Qingyan (59349429200); Lin, Dan (59151232700); Pan, Mian (57216141580)	59349310600; 55870908500; 57203692219; 59349429200; 59151232700; 57216141580	2024	BMC Public Health	24	1	2631				0	Department of Pharmacy, Fujian Maternity and Child Health Hospital College of Clinical Medicine for Obstetrics and Gynecology and Pediatrics, Fujian Medical University, Fujian, Fuzhou, 350001, China; Department of Obstetrics & Gynecology, Fujian Maternity and Child Health Hospital, College of Clinical Medicine for Obstetrics & Gynecology and Pediatrics, Fujian Medical University, Fujian, Fuzhou, …	Lin Q., Department of Pharmacy, Fujian Maternity and Child Health Hospital College of Clinical Medicine for Obstetrics and Gynecology and Pediatrics, Fujian Medical University, Fujian, Fuzhou, 350001, China; Zhang J., Department of Obstetrics & Gynecology, Fujian Maternity and Child Health Hospital, College of Clinical Medicine for Obstetrics & Gynecology and Pediatrics, Fujian Medical University…	Background: Prior research has demonstrated that nutrition plays a crucial role in the establishment and maturation of the reproductive lifetime. Although the specific dietary components involved in preventing or postponing the reproductive lifespan are still unknown, a healthy diet can affect the reproductive lifespan. Here, the study aimed to explore the relationship between reproductive lifesp…		BioMed Central Ltd	14712458			Article	Final	All Open Access; Gold Open Access	Scopus	2-s2.0-85205335115	2024-09-28	PMC11438058
10.3389/fpubh.2023.1122183	https://www.scopus.com/inward/record.uri?eid=2-s2.0-85149312784&doi=10.3389%2ffpubh.2023.1122183&partnerID=40&md5=b6923429c00b6a68591d0f31e9a741a5	Association between heavy metals exposure and infertility among American women aged 20–44 years: A cross-sectional analysis from 2013 to 2018 NHANES data	Yes	Included	Heavy metals exposure	Infertility	US adult females	2013	2018			36866101	Lin J.; Lin X.; Qiu J.; You X.; Xu J.	Lin, Jie (57223005326); Lin, Xiaoyan (58037891000); Qiu, Jiahui (57489996200); You, Xiumi (57217238220); Xu, Jinbang (57217237000)	57223005326; 58037891000; 57489996200; 57217238220; 57217237000	2023	Frontiers in Public Health	11		1122183				14	Department of Traditional Chinese Medicine, Fujian Maternity and Child Health Hospital, College of Clinical Medicine for Obstetrics & Gynecology and Pediatrics, Fujian Medical University, Fujian, Fuzhou, China; College of Economics and Management, Fujian Agriculture and Forestry University, Fujian, Fuzhou, China	Lin J., Department of Traditional Chinese Medicine, Fujian Maternity and Child Health Hospital, College of Clinical Medicine for Obstetrics & Gynecology and Pediatrics, Fujian Medical University, Fujian, Fuzhou, China; Lin X., College of Economics and Management, Fujian Agriculture and Forestry University, Fujian, Fuzhou, China; Qiu J., Department of Traditional Chinese Medicine, Fujian Maternity…	Background: Infertility has been confirmed as a significant medical and social problem. Heavy metal exposure refers to a risk factor for infertility, which is capable of damaging the reproductive system of males and females. However, heavy metal exposure and female infertility have rarely been investigated. The aim of this study was to analyze the association between heavy metal exposure and fema…		Frontiers Media S.A.	22962565			Article	Final	All Open Access; Gold Open Access	Scopus	2-s2.0-85149312784	2023-03-03	PMC9971928
10.1590/1516-3180.2023.0266.R1.08022024	https://www.scopus.com/inward/record.uri?eid=2-s2.0-85191383780&doi=10.1590%2f1516-3180.2023.0266.R1.08022024&partnerID=40&md5=f787bd24aeda12555080656efdda709d	Association between hepatitis A seropositivity and bone mineral density in adolescents and adults: a cross-sectional study using NHANES data	Yes	Included	Hepatitis virus infection	Bone mineral density	US population	2011	2018			38655984	Yu Z.; Hu G.; Wang J.; Li Z.	Yu, Zhuowen (58352715200); Hu, Gunchu (58355990300); Wang, Jiajie (59067748700); Li, Zhihong (49663611700)	58352715200; 58355990300; 59067748700; 49663611700	2024	Sao Paulo Medical Journal	142	5	e2023266				0	Department of Orthopedics, Second Xiangya Hospital of Central South University, Changsha, China; Department of General Surgery, Second Xiangya Hospital of Central South University, Changsha, China; Hunan Key Laboratory of Tumor Models and Individualized Medicine, Second Xiangya Hospital of Central South University, Changsha, China	Yu Z., Department of Orthopedics, Second Xiangya Hospital of Central South University, Changsha, China, Hunan Key Laboratory of Tumor Models and Individualized Medicine, Second Xiangya Hospital of Central South University, Changsha, China; Hu G., Department of General Surgery, Second Xiangya Hospital of Central South University, Changsha, China; Wang J., Department of Orthopedics, Second Xiangya …	BACKGROUND: Osteoporosis, characterized by decreased bone density and increased fracture risk, imposes significant physical, psychosocial, and financial burdens. Early detection and prevention are crucial for managing osteoporosis and reducing the risk of fractures. OBJECTIVES: To investigate the relationship between Hepatitis A seropositivity and bone mineral density (BMD) in adolescents and adu…		Associacao Paulista de Medicina	15163180		SPMJB	Article	Final	All Open Access; Gold Open Access	Scopus	2-s2.0-85191383780	2024-04-24	PMC11034701
10.3389/fcvm.2024.1419579	https://www.scopus.com/inward/record.uri?eid=2-s2.0-85200678879&doi=10.3389%2ffcvm.2024.1419579&partnerID=40&md5=db469d50b4b228f1a0b899b685b4ddaa	Association between homocysteine levels and hyperlipidemia prevalence as well as all-cause mortality of hyperlipidemia patients in the US population: results from NHANES database	Yes	Included	Homocysteine levels	Hyperlipidemia prevalence and mortality	US adults	1999	2006			39119183	Wei J.; Yang Q.; Wang X.; He X.; Zhu W.; Lin L.; Liu C.; Zhu C.; Zhang M.	Wei, Jia (57749041700); Yang, Qiang (57258553200); Wang, Xiaofang (55193876500); He, Xin (59277016100); Zhu, Wenjing (57311070400); Lin, Lin (55202901800); Liu, Chang (58644342900); Zhu, Canzhan (35726396200); Zhang, Mingjuan (55784662800)	57749041700; 57258553200; 55193876500; 59277016100; 57311070400; 55202901800; 58644342900; 35726396200; 55784662800	2024	Frontiers in Cardiovascular Medicine	11		1419579				0	Department of Cardiology, The Second Affiliated Hospital of Xi'an Jiaotong University, Shaanxi, Xi'an, China; Department of Ultrasound, The Second Affiliated Hospital of Xi'an Jiaotong University, Shaanxi, Xi'an, China	Wei J., Department of Cardiology, The Second Affiliated Hospital of Xi'an Jiaotong University, Shaanxi, Xi'an, China; Yang Q., Department of Cardiology, The Second Affiliated Hospital of Xi'an Jiaotong University, Shaanxi, Xi'an, China; Wang X., Department of Cardiology, The Second Affiliated Hospital of Xi'an Jiaotong University, Shaanxi, Xi'an, China; He X., Department of Ultrasound, The Second…	Objective: Several studies have investigated the correlation between blood lipids and homocysteine, but no clear conclusions have been defined yet. Therefore, we utilized data from National Health and Nutrition Examination Survey (NHANES) to explore the correlation between serum homocysteine (Hcy) levels and hyperlipidemia, which is determined by the levels of total cholesterol (TC), low-density …		Frontiers Media SA	2297055X			Article	Final	All Open Access; Gold Open Access	Scopus	2-s2.0-85200678879	2024-08-09	PMC11306012
10.1016/j.jad.2024.06.103	https://www.scopus.com/inward/record.uri?eid=2-s2.0-85197078655&doi=10.1016%2fj.jad.2024.06.103&partnerID=40&md5=4f71755fd11de8360dd374f30cc67f5e	Association between immune-inflammation-based prognostic index and depression: An exploratory cross-sectional analysis of NHANES data	Yes	Included	Immune-inflammation-based prognostic index	Depression	US adults	2005	2020			38944294	Zheng Y.; Yin K.; Li L.; Wang X.; Li H.; Li W.; Fang Z.	Zheng, Yawei (57216169452); Yin, Kailin (58697629900); Li, Li (57208082945); Wang, Xintong (57189520868); Li, Hui (58741920800); Li, Wenlei (24503325700); Fang, Zhuyuan (55388263100)	57216169452; 58697629900; 57208082945; 57189520868; 58741920800; 24503325700; 55388263100	2024	Journal of Affective Disorders	362			75	85	10	1	Affiliated Hospital of Nanjing University of Chinese Medicine, Nanjing, China; Jiangsu Province Hospital of Chinese Medicine, Nanjing, China; Nanjing University of Chinese Medicine, Nanjing, China	Zheng Y., Affiliated Hospital of Nanjing University of Chinese Medicine, Nanjing, China, Nanjing University of Chinese Medicine, Nanjing, China; Yin K., Affiliated Hospital of Nanjing University of Chinese Medicine, Nanjing, China, Jiangsu Province Hospital of Chinese Medicine, Nanjing, China; Li L., Affiliated Hospital of Nanjing University of Chinese Medicine, Nanjing, China, Jiangsu Province H…	Background: Immune-inflammatory mediators influence numerous immune and inflammatory pathways, elevating the likelihood of depression. The systemic immune-inflammation index (SII) emerges as an innovative prognostic indicator, integrating various peripheral blood immune cell subpopulations, specifically neutrophils, platelets, and lymphocytes. This exploratory study aims to examine the correlatio…		Elsevier B.V.	1650327		JADID	Article	Final		Scopus	2-s2.0-85197078655	2024-06-29
10.1016/j.numecd.2023.10.006	https://www.scopus.com/inward/record.uri?eid=2-s2.0-85178384332&doi=10.1016%2fj.numecd.2023.10.006&partnerID=40&md5=149c16fe1974e73e912d371bb2ea2691	Association between inflammatory burden index and all-cause mortality in the general population aged over 45 years: Data from NHANES 2005–2017	Yes	Included	Inflammatory burden index	All-cause mortality	US middle-aged and older adults	2005	2018			38016891	He C.; Wu D.; Wei X.; Li Y.; Liao Y.; Yang D.	He, Changjing (58735960600); Wu, Dechao (58737964000); Wei, Xiaojing (58738785000); Li, Yulian (58735960700); Liao, Yuanyu (58737155500); Yang, Di (57924297700)	58735960600; 58737964000; 58738785000; 58735960700; 58737155500; 57924297700	2024	Nutrition, Metabolism and Cardiovascular Diseases	34	1		64	74	10	4	Department of Pediatric Surgery, The Affiliated Hospital of Youjiang Medical University for Nationalities, Baise, China; Department of Encephalopathy, Baise Traditional Chinese Medicine Hospital, Baise, China	He C., Department of Pediatric Surgery, The Affiliated Hospital of Youjiang Medical University for Nationalities, Baise, China; Wu D., Department of Encephalopathy, Baise Traditional Chinese Medicine Hospital, Baise, China; Wei X., Department of Pediatric Surgery, The Affiliated Hospital of Youjiang Medical University for Nationalities, Baise, China; Li Y., Department of Pediatric Surgery, The Af…	Background and aim: The objective of this study was to investigate the association between inflammatory burden index (IBI) and all-cause mortality in the general population aged over 45 years. Methods and results: The study included 8827 participants from the National Health and Examination Nutrition Survey (NHANES) who were aged over 45 years. The IBI was calculated using three markers: C-reacti…		Elsevier B.V.	9394753			Article	Final		Scopus	2-s2.0-85178384332	2023-11-28
10.1186/s13018-023-03795-5	https://www.scopus.com/inward/record.uri?eid=2-s2.0-85152669889&doi=10.1186%2fs13018-023-03795-5&partnerID=40&md5=d831efd79d40a65976216ec87c63c669	Association between inflammatory markers and bone mineral density: a cross-sectional study from NHANES 2007–2010	Yes	Included	Inflammatory markers	Bone mineral density	US adults	2007	2010			37069682	Chen S.; Sun X.; Jin J.; Zhou G.; Li Z.	Chen, Shuai (57795349500); Sun, Xiaohe (57840064600); Jin, Jie (57795218300); Zhou, Guowei (57220023920); Li, Zhiwei (57795489100)	57795349500; 57840064600; 57795218300; 57220023920; 57795489100	2023	Journal of Orthopaedic Surgery and Research	18	1	305				5	Department of Orthopaedics, The Second Affiliated Hospital of Nanjing University of Chinese Medicine, No.23, Nanhu Road, Jianye District, Jiangsu Province, Nanjing, 210017, China; Department of Oncology, Jiangsu Province Hospital of Chinese Medicine, Affiliated Hospital of Nanjing University of Chinese Medicine, Nanjing, China; Department of General Surgery, Jiangsu Province Hospital of Chinese M…	Chen S., Department of Orthopaedics, The Second Affiliated Hospital of Nanjing University of Chinese Medicine, No.23, Nanhu Road, Jianye District, Jiangsu Province, Nanjing, 210017, China; Sun X., Department of Oncology, Jiangsu Province Hospital of Chinese Medicine, Affiliated Hospital of Nanjing University of Chinese Medicine, Nanjing, China; Jin J., Department of Orthopaedics, The Second Affil…	Purpose: Monocyte-to-lymphocyte ratio (MLR), neutrophil-to-lymphocyte ratio (NLR), platelet-to-lymphocyte ratio (PLR) are acknowledged as novel inflammatory markers. However, studies investigating the correlation between inflammatory markers and osteoporosis (OP) remain scarce. We aimed to investigate the relationship between NLR, MLR, PLR and bone mineral density (BMD). Methods: A total of 9054 …		BioMed Central Ltd	1749799X			Article	Final	All Open Access; Gold Open Access; Green Open Access	Scopus	2-s2.0-85152669889	2023-04-18	PMC10108543
10.3389/fnut.2024.1430140	https://www.scopus.com/inward/record.uri?eid=2-s2.0-85200032960&doi=10.3389%2ffnut.2024.1430140&partnerID=40&md5=5cf92dcfb1fe0f59ad83c773845c6c7e	Association between intake of flavanones and the overweight/obesity and central obesity in children and adolescents: a cross-sectional study from the NHANES database	Yes	Included	Flavonoids intake	Obesity	US children and adolescents	2007	2010	2017	2018	39086546	Liu Y.; Liu Z.; Wu N.	Liu, Yangyang (58687598900); Liu, Zhuoqiong (58933193500); Wu, Nan (59240509500)	58687598900; 58933193500; 59240509500	2024	Frontiers in Nutrition	11		1430140				0	Developmental Behavior Pediatrics, The Sixth Affiliated Hospital of Harbin Medical University, Harbin, China; Child Health Section, The Sixth Affiliated Hospital of Harbin Medical University, Harbin, China	Liu Y., Developmental Behavior Pediatrics, The Sixth Affiliated Hospital of Harbin Medical University, Harbin, China; Liu Z., Developmental Behavior Pediatrics, The Sixth Affiliated Hospital of Harbin Medical University, Harbin, China; Wu N., Child Health Section, The Sixth Affiliated Hospital of Harbin Medical University, Harbin, China	Aim: The prevalence of obesity (Ob), overweight (Ow) and central obesity (CO) in children and adolescents has increased dramatically over the past decades globally. Flavanones have been recently studied as adjuvants for the treatment of obesity. This study was aimed at evaluating the association between intake of flavanones and its subclasses and the Ow/Ob and CO in children and adolescents. Meth…		Frontiers Media SA	2296861X			Article	Final		Scopus	2-s2.0-85200032960	2024-08-01	PMC11288817
10.1111/jch.14710	https://www.scopus.com/inward/record.uri?eid=2-s2.0-85168599976&doi=10.1111%2fjch.14710&partnerID=40&md5=3926faa89da4ef3546c058e84888e3c3	Association between lean body mass and hypertension: A cross-sectional study of 50 159 NHANES participants	Yes	Included	Lean body mass	Blood pressure	US adults	2007	2018			37614028	Li S.; Jiao H.; Yang J.; Li Y.; Zhang J.; Liu X.; Xue Y.	Li, Siyi (57812625500); Jiao, Huachen (56417201000); Yang, Jie (57203085512); Li, Yan (57226297852); Zhang, Juan (55524382400); Liu, Xiujuan (57438538100); Xue, Yitao (55523448600)	57812625500; 56417201000; 57203085512; 57226297852; 55524382400; 57438538100; 55523448600	2023	Journal of Clinical Hypertension	25	10		957	964	7	3	The First Clinical Medical School, Shandong University of Traditional Chinese Medicine, Shandong, China; Affiliated Hospital of Shandong University of Traditional Chinese Medicine, Jinan, China	Li S., The First Clinical Medical School, Shandong University of Traditional Chinese Medicine, Shandong, China; Jiao H., Affiliated Hospital of Shandong University of Traditional Chinese Medicine, Jinan, China; Yang J., Affiliated Hospital of Shandong University of Traditional Chinese Medicine, Jinan, China; Li Y., Affiliated Hospital of Shandong University of Traditional Chinese Medicine, Jinan,…	Increasing attention has been paid to the association between lean body mass (LBM) and hypertension in recent years, but the previous findings have often been contradictory. Therefore, the authors investigated the association between LBM and hypertension through a cross-sectional study in the United States. To investigate the relationship between LBM and hypertension, the authors conducted weight…		John Wiley and Sons Inc	15246175		JCHYF	Article	Final	All Open Access; Gold Open Access	Scopus	2-s2.0-85168599976	2023-08-24	PMC10560971
10.1002/clc.24270	https://www.scopus.com/inward/record.uri?eid=2-s2.0-85190522198&doi=10.1002%2fclc.24270&partnerID=40&md5=7eeb5a4979b38433bf19673cf2458df1	Association between Life's Essential 8 score and high-sensitivity C-reactive protein: A cross-sectional study from NHANES 2015−2018	Yes	Included	Life's essential 8	C-reactive protein concentration	US adults	2015	2018			38628050	Li J.; Zhang J.; Su D.; Lin S.; Huang Y.; Wu S.; Xu D.	Li, Jianan (58634512100); Zhang, Jie (55899688000); Su, Dan (58635196900); Lin, Sanru (58634275500); Huang, Yujie (58634275400); Wu, Shujing (59122871800); Xu, Demin (55683662300)	58634512100; 55899688000; 58635196900; 58634275500; 58634275400; 59122871800; 55683662300	2024	Clinical Cardiology	47	4	e24270				1	School of Public Health, Xiamen University, Fujian, Xiamen, China; Medical Department, Zhongshan Hospital (Xiamen branch), Fudan University, Fujian, Xiamen, China; Department of Cardiology, Zhongshan Hospital (Xiamen branch), Fudan University, Fujian, Xiamen, China; Department of Cardiac Surgery, Zhongshan Hospital, Fudan University, Shanghai, China	Li J., School of Public Health, Xiamen University, Fujian, Xiamen, China; Zhang J., School of Public Health, Xiamen University, Fujian, Xiamen, China; Su D., School of Public Health, Xiamen University, Fujian, Xiamen, China; Lin S., School of Public Health, Xiamen University, Fujian, Xiamen, China; Huang Y., Medical Department, Zhongshan Hospital (Xiamen branch), Fudan University, Fujian, Xiamen,…	Background: Earlier studies showed a negative correlation between life's simple 7 (LS7) and high-sensitivity C-reactive protein (hs-CRP), but no association has been found between life's essential 8 (LE8), an improved version of LS7, and hs-CRP. Hypothesis: This study investigated the association between LE8 and hs-CRP utilizing data from the National Health and Nutritional Examination Survey. Me…		John Wiley and Sons Inc	1609289		CLCAD	Article	Final	All Open Access; Gold Open Access	Scopus	2-s2.0-85190522198	2024-04-17	PMC11021857
10.1016/j.jpsychires.2024.07.005	https://www.scopus.com/inward/record.uri?eid=2-s2.0-85199804769&doi=10.1016%2fj.jpsychires.2024.07.005&partnerID=40&md5=742d89225fad4fc1ef9ef350bf786a35	Association between Life's simple 7 and post-stroke depression symptom from 2005-2016 NHANES survey: A cross-sectional study	Yes	Included	Life's simple 7	Post-stroke depression	US adults	2005	2016			39079467	Zou J.; Lin R.; Miao Y.; Xie M.; Wang X.; Gao L.; Huang X.; Guo Y.	Zou, Junjie (57214467423); Lin, Renbao (59237123300); Miao, Yuqing (59035035800); Xie, Minghan (59236858800); Wang, Xi (59236459300); Gao, Lijie (57966423800); Huang, Xiaowei (57200089257); Guo, Yanwu (7406310947)	57214467423; 59237123300; 59035035800; 59236858800; 59236459300; 57966423800; 57200089257; 7406310947	2024	Journal of Psychiatric Research	177			346	351	5	0	The National Key Clinic Specialty, The Engineering Technology Research Center of Education Ministry of China, Guangdong Provincial Key Laboratory on Brain Function Repair and Regeneration, Department of Neurosurgery, Zhujiang Hospital, Southern Medical University, Guangzhou, 510282, China; Dongguan University of Technology, Dongguan, 510282, China	Zou J., The National Key Clinic Specialty, The Engineering Technology Research Center of Education Ministry of China, Guangdong Provincial Key Laboratory on Brain Function Repair and Regeneration, Department of Neurosurgery, Zhujiang Hospital, Southern Medical University, Guangzhou, 510282, China; Lin R., The National Key Clinic Specialty, The Engineering Technology Research Center of Education M…	Background: Depression symptoms are a common complication of stroke and heart disease and is a predictor of Post-stroke depression (PSD). However, the relationship between overall cardiovascular health indicators and PSD remains unclear. Methods: Data were collected from stroke patients in the 2005–2016 National Health and Nutrition Examination Surveys (NHANES) survey. Depression was defined as a…		Elsevier Ltd	223956		JPYRA	Article	Final		Scopus	2-s2.0-85199804769	2024-07-30
10.3389/fpubh.2024.1388424	https://www.scopus.com/inward/record.uri?eid=2-s2.0-85195633939&doi=10.3389%2ffpubh.2024.1388424&partnerID=40&md5=f329c3b166963875ee2f703075892617	Association between Life’s Essential 8 and estimated pulse wave velocity among adults in the US: a cross-sectional study of NHANES 2011–2018	Yes	Included	Life's essential 8	Pulse wave velocity	US adults	2011	2018			38873301	Fan Y.; Yang S.; Ruan L.; Zhang C.; Cao M.	Fan, Yang (59168262600); Yang, Sisi (59281185600); Ruan, Lei (36665237100); Zhang, Cuntai (7405495274); Cao, Ming (54419528400)	59168262600; 59281185600; 36665237100; 7405495274; 54419528400	2024	Frontiers in Public Health	12		1388424				0	Department of Gerontology, Tongji Hospital, Tongji Medical College, Huazhong University of Science and Technology, Wuhan, China	Fan Y., Department of Gerontology, Tongji Hospital, Tongji Medical College, Huazhong University of Science and Technology, Wuhan, China; Yang S., Department of Gerontology, Tongji Hospital, Tongji Medical College, Huazhong University of Science and Technology, Wuhan, China; Ruan L., Department of Gerontology, Tongji Hospital, Tongji Medical College, Huazhong University of Science and Technology, …	Background: Arterial stiffness, typically evaluated via estimated pulse wave velocity (ePWV), is believed to have a significant association with cardiovascular diseases. The objective of this study was to investigate the correlation between Life’s Essential 8 (LE8), a newly revised metric of cardiovascular health, and ePWV among adult population in the United States. Methods: This research employ…		Frontiers Media SA	22962565			Article	Final	All Open Access; Gold Open Access	Scopus	2-s2.0-85195633939	2024-06-14	PMC11169870
10.1016/j.ypmed.2024.107861	https://www.scopus.com/inward/record.uri?eid=2-s2.0-85182879712&doi=10.1016%2fj.ypmed.2024.107861&partnerID=40&md5=f9d5fa47dc5ca3fe6fefdb88a6b8b082	Association between lipid accumulation products and osteoarthritis among adults in the United States: A cross-sectional study, NHANES 2017-2020	Yes	Included	Lipid accumulation products	Osteoarthritis	US adults	2017	2020			38244933	Huang J.; Han J.; Rozi R.; Fu B.; Lu Z.; Liu J.; Ding Y.	Huang, Jie (58752287500); Han, Jiaheng (58575389600); Rozi, Rigbat (57927947300); Fu, Bensheng (24491816300); Lu, Zhengcao (57210163732); Liu, Jiang (58752287600); Ding, Yu (57204545092)	58752287500; 58575389600; 57927947300; 24491816300; 57210163732; 58752287600; 57204545092	2024	Preventive Medicine	180		107861				8	Orthopaedics of TCM Senior Department, The Sixth Medical Center of PLA General Hospital, Beijing, 100048, China; Department of Orthopaedics, School of Medicine, South China University of Technology, Guangzhou, 510006, China; Department of Orthopaedics, School of Medicine, Jinzhou Medical University, Jinzhou, 121001, China	Huang J., Orthopaedics of TCM Senior Department, The Sixth Medical Center of PLA General Hospital, Beijing, 100048, China, Department of Orthopaedics, School of Medicine, South China University of Technology, Guangzhou, 510006, China; Han J., Orthopaedics of TCM Senior Department, The Sixth Medical Center of PLA General Hospital, Beijing, 100048, China, Department of Orthopaedics, School of Medic…	Objective: Using cross-sectional data from the 2017–2020 National Health and Nutrition Examination Survey (NHANES) for American, the aim of this research is to investigate the potential association between Lipid Accumulation Products (LAP) and the risk of osteoarthritis (OA). Methods: Data from the NHANES (2017–2020) were downloaded and further analyzed. The participants between 20 and 80 years r…		Academic Press Inc.	917435		PVTMA	Article	Final		Scopus	2-s2.0-85182879712	2024-01-20
10.1097/JS9.0000000000001822		Association between magnesium depletion score and the prevalence of kidney stones in the low primary income ratio: a cross-sectional study of NHANES 2007-2018	Yes	Included	Magnesium depletion score	Kidney stones	US adults in the low primary income ratio	2007	2018			38874472	Wang J; Xiao Y; Yang Y; Yin S, Cui J; Huang K; Wang J; Bai Y.			2024	Int J Surg							0
10.3389/fphar.2023.1214647	https://www.scopus.com/inward/record.uri?eid=2-s2.0-85171879667&doi=10.3389%2ffphar.2023.1214647&partnerID=40&md5=595576408a66c8abca9e7788ad874a3a	Association between marijuana use and kidney stone: a cross-sectional study of NHANES 2009 to 2018	Yes	Included	Cannabis use	Kidney stones	US adults	2009	2018			37745067	Di X.; Xiang L.; Wang M.; Wei X.	Di, Xingpeng (57217872671); Xiang, Liyuan (57217854579); Wang, Menghua (57217873387); Wei, Xin (56783376500)	57217872671; 57217854579; 57217873387; 56783376500	2023	Frontiers in Pharmacology	14		1214647				1	Laboratory of Reconstructive Urology, Department of Urology, Institute of Urology, West China Hospital, Sichuan University, Sichuan, Chengdu, China; Department of Clinical Research Management, West China Hospital, Sichuan University, Sichuan, Chengdu, China	Di X., Laboratory of Reconstructive Urology, Department of Urology, Institute of Urology, West China Hospital, Sichuan University, Sichuan, Chengdu, China; Xiang L., Laboratory of Reconstructive Urology, Department of Urology, Institute of Urology, West China Hospital, Sichuan University, Sichuan, Chengdu, China, Department of Clinical Research Management, West China Hospital, Sichuan University,…	Objective: The purpose of this investigation is to determine whether regular marijuana use is related to history of kidney stones in the US population. Methods: Data were obtained from the National Health and Nutrition Examination Survey (NHANES) from 2009 to 2018. Kidney stone and marijuana use data were collected from self-report questionnaires. Multivariate logistic regression and multiple sen…		Frontiers Media SA	16639812			Article	Final	All Open Access; Gold Open Access	Scopus	2-s2.0-85171879667	2023-09-25	PMC10513173
10.2147/DMSO.S292926	https://www.scopus.com/inward/record.uri?eid=2-s2.0-85109291413&doi=10.2147%2fDMSO.S292926&partnerID=40&md5=bc10997277574dab41d355d0542aaed6	Association between metabolic associated fatty liver disease and chronic kidney disease: A cross-sectional study from NHANES 2017–2018	Yes	Included	Metabolic associated fatty liver disease	Chronic kidney disease	US adults	2017	2018			33911888	Deng Y.; Zhao Q.; Gong R.	Deng, Yunlei (57216556527); Zhao, Qianwen (57216556562); Gong, Rong (57200987033)	57216556527; 57216556562; 57200987033	2021	Diabetes, Metabolic Syndrome and Obesity	14			1751	1761	10	26	Department of Nephrology, The Chengdu Second Affiliated Hospital of Chongqing Medical University, The Third People’s Hospital of Chengdu, Chengdu, China; Department of Gastroenterology and Hepatology, West China Hospital, Sichuan University, Chengdu, China	Deng Y., Department of Nephrology, The Chengdu Second Affiliated Hospital of Chongqing Medical University, The Third People’s Hospital of Chengdu, Chengdu, China; Zhao Q., Department of Gastroenterology and Hepatology, West China Hospital, Sichuan University, Chengdu, China; Gong R., Department of Nephrology, The Chengdu Second Affiliated Hospital of Chongqing Medical University, The Third People…	Purpose: In 2020, an international expert consensus proposed a novel concept, defined as metabolic associated fatty liver disease (MAFLD). We aimed to investigate the association between MAFLD and chronic kidney disease (CKD). Methods: A total of 4869 subjects with demographic data, laboratory tests, and ultrasound transient elastography from National Health and Nutrition Examination Surveys of t…		Dove Medical Press Ltd	11787007			Article	Final	All Open Access; Gold Open Access	Scopus	2-s2.0-85109291413	2021-04-29	PMC8075735
10.1038/s41598-024-68049-8	https://www.scopus.com/inward/record.uri?eid=2-s2.0-85199459947&doi=10.1038%2fs41598-024-68049-8&partnerID=40&md5=0bbb7400d7cc85dadadf1dded617e2d6	Association between metal implants and urinary chromium levels in US adults: a cross-sectional study from NHANES	Yes	Included	Metal implants	Urinary chromium levels	US adults	2017	2020			39048613	Qi X.; Liu J.; Liu W.; Qiao X.; Fu J.; Gao J.	Qi, Xiaogang (59128584800); Liu, Jiaming (59128655900); Liu, Wenhai (59232340100); Qiao, Xiaodong (59232009500); Fu, Junwen (59128636500); Gao, Jiankang (59232340200)	59128584800; 59128655900; 59232340100; 59232009500; 59128636500; 59232340200	2024	Scientific Reports	14	1	17111				0	Department of Orthopedics, Yangquan First People’s Hospital, Yangquan, 045000, China; Department of Pain Treatment, Yangquan First People’s Hospital, Yangquan, 045000, China; Department of Anesthesiology, Yangquan First People’s Hospital, Yangquan, 045000, China; Department of General Surgery, Yangquan First People’s Hospital, Yangquan, 045000, China; Department of Orthopedics, Yangquan Coal Grou…	Qi X., Department of Orthopedics, Yangquan First People’s Hospital, Yangquan, 045000, China; Liu J., Department of Pain Treatment, Yangquan First People’s Hospital, Yangquan, 045000, China; Liu W., Department of Anesthesiology, Yangquan First People’s Hospital, Yangquan, 045000, China; Qiao X., Department of General Surgery, Yangquan First People’s Hospital, Yangquan, 045000, China; Fu J., Depart…	Metal implants play a significant role in orthopedics, commonly used for treating fractures, joint replacement surgeries, spinal procedures, and more. Chromium (Cr), crucial in these implants, may raises health concerns. However, the relationship between metal implants and urine Cr levels remains uncertain. We aimed to evaluate this relationship. We conducted a cross-sectional study on 1419 indiv…		Nature Research	20452322			Article	Final	All Open Access; Gold Open Access	Scopus	2-s2.0-85199459947	2024-07-24	PMC11269588
10.1371/journal.pone.0295765	https://www.scopus.com/inward/record.uri?eid=2-s2.0-85180995459&doi=10.1371%2fjournal.pone.0295765&partnerID=40&md5=537f55199632cd4b0add98f2dcc2800a	Association between minerals intake and childhood obesity: A cross-sectional study of the NHANES database in 2007–2014	Yes	Included	Mineral intake	Obesity	US adults	2007	2014			38150411	Wang L.; Liu W.; Bi S.; Zhou L.; Li L.	Wang, Lu (58786104500); Liu, Wei (58738222400); Bi, Sitong (58083843400); Zhou, Li (58786449100); Li, Lihua (55944859000)	58786104500; 58738222400; 58083843400; 58786449100; 55944859000	2023	PLoS ONE	18	45638	e0295765				3	Department of pediatrics, Beijing Luhe Hospital Affiliated to Capital Medical University, Beijing, China	Wang L., Department of pediatrics, Beijing Luhe Hospital Affiliated to Capital Medical University, Beijing, China; Liu W., Department of pediatrics, Beijing Luhe Hospital Affiliated to Capital Medical University, Beijing, China; Bi S., Department of pediatrics, Beijing Luhe Hospital Affiliated to Capital Medical University, Beijing, China; Zhou L., Department of pediatrics, Beijing Luhe Hospital …	Background The roles of minerals in obesity received increasing attention recently due to its oxidant or antioxidant functions and effects on insulin and glucose metabolism that may be associated with obesity. Herein, this study aims to explore the association between minerals and obesity and body mass index (BMI) in children with different ages, and hope to provide some references for prevention…		Public Library of Science	19326203		POLNC	Article	Final	All Open Access; Gold Open Access; Green Open Access	Scopus	2-s2.0-85180995459	2023-12-27	PMC10752540
10.1186/s12903-024-04207-8	https://www.scopus.com/inward/record.uri?eid=2-s2.0-85193918523&doi=10.1186%2fs12903-024-04207-8&partnerID=40&md5=2d142f0e1d6f30187a0af625d16dc400	Association between modifiable lifestyle pattern and periodontitis: a cross-sectional study based on NHANES	Yes	Included	Lifestyle characteristics	Periodontis	US adults	2009	2012			38773498	Lin J.; Pei T.; Yang H.	Lin, Jianlin (57212018384); Pei, Tao (58486467700); Yang, Hongyu (50162591700)	57212018384; 58486467700; 50162591700	2024	BMC Oral Health	24	1	591				0	Stomatological Center, Peking University Shenzhen Hospital, Lianhua Road, FutianDistrict, Guangdong Province, Shenzhen, 518036, China; Shenzhen Clinical Research Center for Oral Diseases, Guangdong Province, Shenzhen, China; Guangdong Provincial High-level Clinical Key Specialty, Guangdong Province, Shenzhen, China; Guangdong Province Engineering Research Center of Oral Disease Diagnosis and Trea…	Lin J., Stomatological Center, Peking University Shenzhen Hospital, Lianhua Road, FutianDistrict, Guangdong Province, Shenzhen, 518036, China, Shenzhen Clinical Research Center for Oral Diseases, Guangdong Province, Shenzhen, China, Guangdong Provincial High-level Clinical Key Specialty, Guangdong Province, Shenzhen, China, Guangdong Province Engineering Research Center of Oral Disease Diagnosis …	Background: Periodontitis can be avoided with a healthy lifestyle. However, studies have only looked at one lifestyle, ignoring the connection between lifestyle patterns and periodontitis. The purpose of this study was to look at the association between modifiable lifestyle patterns and periodontitis. Methods: Data were obtained from the National Health and Nutrition Examination Survey in 2009–20…		BioMed Central Ltd	14726831			Article	Final	All Open Access; Gold Open Access	Scopus	2-s2.0-85193918523	2024-05-21	PMC11110925
10.1186/s13018-023-03877-4	https://www.scopus.com/inward/record.uri?eid=2-s2.0-85160953077&doi=10.1186%2fs13018-023-03877-4&partnerID=40&md5=8423bf0ccfa7f57b79e588f81b7f84f9	Association between muscle strength and mass and bone mineral density in the US general population: data from NHANES 1999–2002	Yes	Included	Muscle mass/strength	Bone mineral density	US population	1999	2002			37264353	Han H.; Chen S.; Wang X.; Jin J.; Li X.; Li Z.	Han, Huawei (58299700800); Chen, Shuai (57795349500); Wang, Xinzhe (58300087800); Jin, Jie (57795218300); Li, Xianghui (58299408100); Li, Zhiwei (57795489100)	58299700800; 57795349500; 58300087800; 57795218300; 58299408100; 57795489100	2023	Journal of Orthopaedic Surgery and Research	18	1	397				10	Department of Orthopaedics, The Second Affiliated Hospital of Nanjing University of Chinese Medicine, No.23, Nanhu Road, Jianye District, Jiangsu Province, Nanjing, 210017, China; Department of Gynecology, Jiangsu Province Hospital of Chinese Medicine, Affiliated Hospital of Nanjing University of Chinese Medicine, Nanjing, China	Han H., Department of Orthopaedics, The Second Affiliated Hospital of Nanjing University of Chinese Medicine, No.23, Nanhu Road, Jianye District, Jiangsu Province, Nanjing, 210017, China; Chen S., Department of Orthopaedics, The Second Affiliated Hospital of Nanjing University of Chinese Medicine, No.23, Nanhu Road, Jianye District, Jiangsu Province, Nanjing, 210017, China; Wang X., Department of…	Purpose: It is known that muscle strength and muscle mass play a crucial role in maintaining bone mineral density (BMD). Despite this, there are uncertainties about how muscle mass, lower extremity muscular strength, and BMD are related. We examined the impact of lower extremity muscle strength and mass on BMD in the general American population using cross-sectional analysis. Methods: In the stud…		BioMed Central Ltd	1749799X			Article	Final	All Open Access; Gold Open Access; Green Open Access	Scopus	2-s2.0-85160953077	2023-06-01	PMC10233893
10.1186/s12876-024-03394-6	https://www.scopus.com/inward/record.uri?eid=2-s2.0-85203279763&doi=10.1186%2fs12876-024-03394-6&partnerID=40&md5=8c37e980f8b43039711cbe92cf6f2696	Association between neutrophil-to-high-density lipoprotein cholesterol ratio and metabolic dysfunction-associated steatotic liver disease and liver fibrosis in the US population: a nationally representative cross-sectional study using NHANES data from 2017 to 2020	Yes	Included	Neutrophil-to-high-density lipoprotein cholesterol ratio	Metabolic-associated fatty liver conditions	US adults	2017	2020			39237899	Lu Y.; Xu X.; Wu J.; Ji L.; Huang H.; Chen M.	Lu, Yangni (59316569100); Xu, Xianli (57207310543); Wu, Jianlin (55713728400); Ji, Lei (57902857000); Huang, Huiya (59316431900); Chen, Maowei (7407444842)	59316569100; 57207310543; 55713728400; 57902857000; 59316431900; 7407444842	2024	BMC Gastroenterology	24	1	300				0	Department of Infectious Diseases, Wuming Hospital Affiliated to Guangxi Medical University, Guangxi, Nanning, China; Department of General Medicine, Wuming Hospital Affiliated to Guangxi Medical University, Guangxi, Nanning, China	Lu Y., Department of Infectious Diseases, Wuming Hospital Affiliated to Guangxi Medical University, Guangxi, Nanning, China; Xu X., Department of Infectious Diseases, Wuming Hospital Affiliated to Guangxi Medical University, Guangxi, Nanning, China; Wu J., Department of Infectious Diseases, Wuming Hospital Affiliated to Guangxi Medical University, Guangxi, Nanning, China; Ji L., Department of Inf…	Background: The neutrophil-to-high-density lipoprotein cholesterol ratio (NHR) has emerged as a promising biomarker for assessing inflammation and lipid dysregulation. Increasing evidence indicates that these metabolic disturbances play a crucial role in the development of metabolic dysfunction-associated steatotic liver disease(MASLD). This study aims to investigate the association between NHR, …		BioMed Central Ltd	1471230X		BGMAB	Article	Final	All Open Access; Gold Open Access	Scopus	2-s2.0-85203279763	2024-09-05	PMC11378436
10.1186/s12944-024-02195-w	https://www.scopus.com/inward/record.uri?eid=2-s2.0-85197558966&doi=10.1186%2fs12944-024-02195-w&partnerID=40&md5=4886e6b00113525c1cd3f292f6b1ce4f	Association between non-high-density lipoprotein cholesterol to high-density lipoprotein cholesterol ratio and obstructive sleep apnea: a cross-sectional study from NHANES	Yes	Included	Non-high-density lipoprotein cholesterol to high-density lipoprotein cholesterol ratio (NHHR)	Sleep health	US adults	2017	2020			38965618	Pan X.; Zhang X.; Wu X.; Zhao Y.; Li Y.; Chen Z.; Hu Y.; Cao X.	Pan, Xue (59204578400); Zhang, Xinyue (57413292300); Wu, Xinyi (58566075000); Zhao, Yue (57658397300); Li, Yilong (59204769700); Chen, Zitong (59203617000); Hu, Yue (59203617100); Cao, Xuezhao (36462571700)	59204578400; 57413292300; 58566075000; 57658397300; 59204769700; 59203617000; 59203617100; 36462571700	2024	Lipids in Health and Disease	23	1	209				1	Department of Anesthesiology, the First Hospital of China Medical University, Shenyang, China	Pan X., Department of Anesthesiology, the First Hospital of China Medical University, Shenyang, China; Zhang X., Department of Anesthesiology, the First Hospital of China Medical University, Shenyang, China; Wu X., Department of Anesthesiology, the First Hospital of China Medical University, Shenyang, China; Zhao Y., Department of Anesthesiology, the First Hospital of China Medical University, Sh…	Background: Obstructive Sleep Apnea (OSA) is a widespread sleep disturbance linked to metabolic and cardiovascular conditions. The Non-High-Density Lipoprotein Cholesterol to High-Density Lipoprotein Cholesterol Ratios (NHHR) has been proposed as being a potential biomarker to gauge cardiovascular risk. However, its relationship with OSA remains unclear. Methods: This survey investigated the link…		BioMed Central Ltd	1476511X			Article	Final	All Open Access; Gold Open Access	Scopus	2-s2.0-85197558966	2024-07-04	PMC11223298
10.1016/j.envpol.2022.120445	https://www.scopus.com/inward/record.uri?eid=2-s2.0-85140454540&doi=10.1016%2fj.envpol.2022.120445&partnerID=40&md5=a7ec00e03bc6551c45a4233248fd5d30	Association between organophosphorus pesticide exposure and depression risk in adults: A cross-sectional study with NHANES data	Yes	Included	Organic pollutants	Depression	US adults	2005	2008	2010	2016	36265728	Wu Y.; Song J.; Zhang Q.; Yan S.; Sun X.; Yi W.; Pan R.; Cheng J.; Xu Z.; Su H.	Wu, Yudong (57288010400); Song, Jian (55644984200); Zhang, Qin (59058573900); Yan, Shuangshuang (57287465800); Sun, Xiaoni (57287113000); Yi, Weizhuo (57205095477); Pan, Rubing (57205093893); Cheng, Jian (55876011900); Xu, Zhiwei (57054247500); Su, Hong (36019666100)	57288010400; 55644984200; 59058573900; 57287465800; 57287113000; 57205095477; 57205093893; 55876011900; 57054247500; 36019666100	2023	Environmental Pollution	316		120445				26	Department of Epidemiology and Health Statistics, School of Public Health, Anhui Medical University, Anhui, Hefei, 230032, China; Anhui Province Key Laboratory of Major Autoimmune Diseases, Anhui, Hefei, 230032, China; School of Public Health, Faculty of Medicine, University of Queensland, 288 Herston Road, Herston, 4006, QLD, Australia	Wu Y., Department of Epidemiology and Health Statistics, School of Public Health, Anhui Medical University, Anhui, Hefei, 230032, China, Anhui Province Key Laboratory of Major Autoimmune Diseases, Anhui, Hefei, 230032, China; Song J., Department of Epidemiology and Health Statistics, School of Public Health, Anhui Medical University, Anhui, Hefei, 230032, China, Anhui Province Key Laboratory of M…	Organophosphorus pesticides (OPPs) are widely used pesticides, and previous studies showed that OPPs can increase the risk of central nervous system disorders (e.g., Parkinson's and Alzheimer's disease). However, few studies have comprehensively explored their association with depression in general adults. We analyzed data from 5206 participants aged 20 years or more based on four National Health…		Elsevier Ltd	2697491		ENPOE	Article	Final	All Open Access; Bronze Open Access	Scopus	2-s2.0-85140454540	2022-10-20
10.3389/fendo.2022.945159	https://www.scopus.com/inward/record.uri?eid=2-s2.0-85136601715&doi=10.3389%2ffendo.2022.945159&partnerID=40&md5=ec025ca8b5a0ea6cd49bd41e527e6297	Association between osteoporosis or osteopenia and taking antiplatelet agents in general US population of NHANES	Yes	Included	Antiplatelet agents	Osteoporosis	US adults	2013	2014	2017	2018	36017309	Lv H.; Wang J.; Zhu Y.; Hu Z.; Wang Z.; Qiao M.; Jiang T.	Lv, Hao (57421025300); Wang, Jiuxiang (57218144704); Zhu, Yujun (57420915800); Hu, Zhimu (59287841000); Wang, Ziwen (57858990400); Qiao, Mingzhu (57859349800); Jiang, Ting (57197095114)	57421025300; 57218144704; 57420915800; 59287841000; 57858990400; 57859349800; 57197095114	2022	Frontiers in Endocrinology	13		945159				4	First Affiliated Hospital, Anhui University of Chinese Medicine, Hefei, China; Anhui University of Chinese Medicine, Hefei, China	Lv H., First Affiliated Hospital, Anhui University of Chinese Medicine, Hefei, China, Anhui University of Chinese Medicine, Hefei, China; Wang J., First Affiliated Hospital, Anhui University of Chinese Medicine, Hefei, China; Zhu Y., Anhui University of Chinese Medicine, Hefei, China; Hu Z., Anhui University of Chinese Medicine, Hefei, China; Wang Z., Anhui University of Chinese Medicine, Hefei, …	Background: Osteoporosis (OP) and osteopenia are common bone disorders in old age, and lots of patients suffering from OP or osteopenia need to take antiplatelet agents to treat basic diseases. However, clinical data on the link between osteopenia or OP and antiplatelet agents are limited. Methods: Data in this study were collected and screened from the NHANES from 2013 to 2014 and 2017 to 2018. …		Frontiers Media S.A.	16642392			Article	Final	All Open Access; Gold Open Access	Scopus	2-s2.0-85136601715	2022-08-26	PMC9396674
10.1016/j.jad.2024.04.030	https://www.scopus.com/inward/record.uri?eid=2-s2.0-85190896318&doi=10.1016%2fj.jad.2024.04.030&partnerID=40&md5=d10fd69a7925142a5522b6447c043dd5	Association between overactive bladder and depression in American adults: A cross-sectional study from NHANES 2005–2018	Yes	Included	Overactive bladder	Depression	US adults	2005	2018			38642902	Zhang Y.; Wu X.; Liu G.; Feng X.; Jiang H.; Zhang X.	Zhang, Yuyang (57215205885); Wu, Xu (57221108238); Liu, Guodong (57222013133); Feng, Xingliang (58836197400); Jiang, Hui (58061493500); Zhang, Xiansheng (41763088900)	57215205885; 57221108238; 57222013133; 58836197400; 58061493500; 41763088900	2024	Journal of Affective Disorders	356			545	553	8	2	Department of Urology, The First Affiliated Hospital of Anhui Medical University, Anhui Province, China; Institute of Urology, The First Affiliated Hospital of Anhui Medical University, Anhui Province, China; Anhui Province Key Laboratory of Urological and Andrological Diseases Research and Medical Transformation, Anhui Medical University, Anhui Province, China; Department of Urology, The Third A…	Zhang Y., Department of Urology, The First Affiliated Hospital of Anhui Medical University, Anhui Province, China, Institute of Urology, The First Affiliated Hospital of Anhui Medical University, Anhui Province, China, Anhui Province Key Laboratory of Urological and Andrological Diseases Research and Medical Transformation, Anhui Medical University, Anhui Province, China; Wu X., Department of Uro…	Background and aim: Overactive bladder (OAB) and depression are both common disorders and there is research suggesting an association between the two, but there is a lack of studies with large samples. The aim of this study is to investigate the association between OAB and depressive symptoms. Methods: We used data from the National Health and Nutrition Examination Survey (NHANES) database for th…		Elsevier B.V.	1650327		JADID	Article	Final		Scopus	2-s2.0-85190896318	2024-04-20
10.3389/fnut.2024.1375545	https://www.scopus.com/inward/record.uri?eid=2-s2.0-85194424350&doi=10.3389%2ffnut.2024.1375545&partnerID=40&md5=0afa61dd1268a0fdcd37eab7e9bcb676	Association between oxidative balance score and hearing loss: a cross-sectional study from the NHANES database	Yes	Included	Oxidative balance score	Hearing loss	US adults	2011	2012	2015	2016	38812938	Zhou Z.; Han Y.	Zhou, Zhongming (59147584200); Han, Yanyan (58093558200)	59147584200; 58093558200	2024	Frontiers in Nutrition	11		1375545				0	Department of Otolaryngology, Shanghai Punan Hospital of Pudong New District, Shanghai, China	Zhou Z., Department of Otolaryngology, Shanghai Punan Hospital of Pudong New District, Shanghai, China; Han Y., Department of Otolaryngology, Shanghai Punan Hospital of Pudong New District, Shanghai, China	Aim: The oxidative balance score (OBS), a composite score of dietary nutrients and lifestyles, reflects an individual’s oxidative and antioxidant status. Evidence showed that oxidative stress levels were related to hearing loss. The relationship between OBS and hearing loss remains unclear. This study was to explore the association between OBS and hearing loss in adults. Methods: In this cross-se…		Frontiers Media SA	2296861X			Article	Final	All Open Access; Gold Open Access	Scopus	2-s2.0-85194424350	2024-05-30	PMC11135173
10.3389/fnut.2024.1375060	https://www.scopus.com/inward/record.uri?eid=2-s2.0-85188730551&doi=10.3389%2ffnut.2024.1375060&partnerID=40&md5=c8180114a2a01bf2b1499a37154e7f90	Association between oxidative balance score and metabolic syndrome and its components in US adults: a cross-sectional study from NHANES 2011–2018	Yes	Included	Oxidative balance score	Metabolic syndrome	US adults	2011	2018			38544757	Lu Y.; Wang M.; Bao J.; Chen D.; Jiang H.	Lu, Yi (58957327200); Wang, Meixiang (58957084700); Bao, Jiaxin (57226748551); Chen, Dashuang (58736363100); Jiang, Hao (58837293800)	58957327200; 58957084700; 57226748551; 58736363100; 58837293800	2024	Frontiers in Nutrition	11		1375060				2	Department of Cardiology, The Affiliated Taizhou People’s Hospital of Nanjing Medical University, Taizhou School of Clinical Medicine, Nanjing Medical University, Taizhou, China; Department of Nephrology, The Affiliated Taizhou People’s Hospital of Nanjing Medical University, Taizhou School of Clinical Medicine, Nanjing Medical University, Taizhou, China; Department of General Medicine, The Affil…	Lu Y., Department of Cardiology, The Affiliated Taizhou People’s Hospital of Nanjing Medical University, Taizhou School of Clinical Medicine, Nanjing Medical University, Taizhou, China; Wang M., Department of Cardiology, The Affiliated Taizhou People’s Hospital of Nanjing Medical University, Taizhou School of Clinical Medicine, Nanjing Medical University, Taizhou, China; Bao J., Department of Nep…	Background: Metabolic syndrome (MetS) is a global health concern that threatens human well-being. The oxidative balance score (OBS) is a tool to identify the level of oxidative stress that is correlated with MetS risk. However, association between OBS and MetS and its components has not been reported. Methods: This cross-sectional study included adult individuals with complete OBS and MetS data f…		Frontiers Media SA	2296861X			Article	Final	All Open Access; Gold Open Access	Scopus	2-s2.0-85188730551	2024-03-28	PMC10966126
10.1111/1756-185X.15255	https://www.scopus.com/inward/record.uri?eid=2-s2.0-85198038479&doi=10.1111%2f1756-185X.15255&partnerID=40&md5=7666afcaff68ca9f7eb484ca280b963e	Association between oxidative balance score and risk of gout: The NHANES cross-sectional study, 2007–2018	Yes	Included	Oxidative balance score	Gout	US adults	2007	2018			38982881	Meng F.; Lu S.; Li Y.; Zhang C.; Kang T.; Qian T.; Tan C.; Liu X.; Hou X.	Meng, Fanzhang (58785133100); Lu, Siyi (58284014100); Li, Yingzi (58126277700); Zhang, Chen (58667188300); Kang, Tianlun (57920770800); Qian, Tangliang (57208481345); Tan, Chao (59211572600); Liu, Xiaoping (57200994881); Hou, Xiujuan (56326500500)	58785133100; 58284014100; 58126277700; 58667188300; 57920770800; 57208481345; 59211572600; 57200994881; 56326500500	2024	International Journal of Rheumatic Diseases	27	7	e15255				0	School of Clinical Medicine, Beijing University of Chinese Medicine, Beijing, China; Department of Rheumatology, Dongfang Hospital, Beijing University of Chinese Medicine, Beijing, China; Department of Internal Medicine, Dongfang Hospital, Beijing University of Chinese Medicine, Beijing, China	Meng F., School of Clinical Medicine, Beijing University of Chinese Medicine, Beijing, China; Lu S., School of Clinical Medicine, Beijing University of Chinese Medicine, Beijing, China; Li Y., School of Clinical Medicine, Beijing University of Chinese Medicine, Beijing, China; Zhang C., School of Clinical Medicine, Beijing University of Chinese Medicine, Beijing, China; Kang T., Department of Rhe…	Background: The Oxidative Balance Score (OBS) is a systematic tool to assess the effects of diet and lifestyle in relation to oxidative stress. The association between OBS and gout has not been reported previously. We conducted a cross-sectional study to investigate the complex association between OBS and gout in US adults. Methods: In all, 10 492 participants were included in this study. The exp…		John Wiley and Sons Inc	17561841			Article	Final		Scopus	2-s2.0-85198038479	2024-07-10
10.1016/j.heliyon.2024.e27426	https://www.scopus.com/inward/record.uri?eid=2-s2.0-85187503033&doi=10.1016%2fj.heliyon.2024.e27426&partnerID=40&md5=c353847e5605faf14fb0a9c5f91b00cd	Association between oxidative balance score and self-reported severe headache or migraine based on NHANES 1999 to 2004 data: A cross-sectional study	Yes	Included	Oxidative balance score	Migraines	US adults	1999	2004			38500974	Liu X.; Liu R.; Liu W.; Hua R.; Xu H.	Liu, Xinxin (58933458600); Liu, Ran (58933885600); Liu, Wenbin (58933885700); Hua, Rong (57218709656); Xu, Haoyou (57211396931)	58933458600; 58933885600; 58933885700; 57218709656; 57211396931	2024	Heliyon	10	6	e27426				3	The Second Clinical Medical College of Guangzhou University of Chinese Medicine, Guangzhou, China; The Department of Neurology, The Second Affiliated Hospital of Guangzhou University of Chinese Medicine, Guangzhou, China	Liu X., The Second Clinical Medical College of Guangzhou University of Chinese Medicine, Guangzhou, China; Liu R., The Second Clinical Medical College of Guangzhou University of Chinese Medicine, Guangzhou, China; Liu W., The Second Clinical Medical College of Guangzhou University of Chinese Medicine, Guangzhou, China; Hua R., The Department of Neurology, The Second Affiliated Hospital of Guangzh…	Purpose: The pathophysiological mechanisms underlying migraine remain elusive, with oxidative stress hypothesized as a potential etiological factor. The Oxidative Balance Score (OBS) is a comprehensive tool for assessing the impact of diet and lifestyle on oxidative stress, thereby gauging an individual's overall antioxidant capacity. In this cross-sectional study, we explored the correlation bet…		Elsevier Ltd	24058440			Article	Final	All Open Access; Gold Open Access	Scopus	2-s2.0-85187503033	2024-03-19	PMC10945180
10.3389/fendo.2024.1414075	https://www.scopus.com/inward/record.uri?eid=2-s2.0-85197911681&doi=10.3389%2ffendo.2024.1414075&partnerID=40&md5=99eaba4a02a972692e42e2bc595ecb4b	Association between oxidative balance score and serum uric acid and hyperuricemia: a population-based study from the NHANES (2011–2018)	Yes	Included	Oxidative balance score	Hyperuricemia	US adults	2011	2018			38966221	Yang Y.; Wu Z.; An Z.; Li S.	Yang, Yuhao (58895555500); Wu, Zengxiang (57226059557); An, Zhenmei (12801750100); Li, Shuangqing (49763460200)	58895555500; 57226059557; 12801750100; 49763460200	2024	Frontiers in Endocrinology	15		1414075				1	General Practice Ward/International Medical Center Ward, General Practice Medical Center, West China Hospital, Sichuan University, Chengdu, China; Department of Endocrinology and Metabolism, West China Hospital, Sichuan University, Chengdu, China	Yang Y., General Practice Ward/International Medical Center Ward, General Practice Medical Center, West China Hospital, Sichuan University, Chengdu, China; Wu Z., General Practice Ward/International Medical Center Ward, General Practice Medical Center, West China Hospital, Sichuan University, Chengdu, China; An Z., Department of Endocrinology and Metabolism, West China Hospital, Sichuan Universit…	Background: Oxidative Balance Score (OBS) is a novel indicator of the overall antioxidant/oxidant balance, providing a comprehensive reflection of the body’s overall oxidative stress status, with higher OBS suggesting more substantial antioxidant exposures. We aimed to investigate the possible relationship between OBS with serum uric acid (SUA) and hyperuricemia. Methods: Data utilized in this st…		Frontiers Media SA	16642392			Article	Final	All Open Access; Gold Open Access	Scopus	2-s2.0-85197911681	2024-07-05	PMC11222604
10.1186/s12944-024-02200-2	https://www.scopus.com/inward/record.uri?eid=2-s2.0-85197530754&doi=10.1186%2fs12944-024-02200-2&partnerID=40&md5=33f540c90f10ab59537eca823d8237b9	Association between Parkinson’s disease and cardiovascular disease mortality: a prospective population-based study from NHANES	Yes	Included	Parkinson's disease	Cardiovascular disease mortality	US adults	2003	2018			38965560	Ke L.; Zhao L.; Xing W.; Tang Q.	Ke, Li (59203835200); Zhao, Lei (59204412900); Xing, Wenli (57994606600); Tang, Qiaosheng (59203643300)	59203835200; 59204412900; 57994606600; 59203643300	2024	Lipids in Health and Disease	23	1	212				0	Department of Neurology, Suining Central Hospital, Sichuan Province, Suining, China; Department of Neurology, Nanxishan Hospital, Guangxi Zhuang Autonomous Region, Nanning, China	Ke L., Department of Neurology, Suining Central Hospital, Sichuan Province, Suining, China; Zhao L., Department of Neurology, Suining Central Hospital, Sichuan Province, Suining, China; Xing W., Department of Neurology, Suining Central Hospital, Sichuan Province, Suining, China; Tang Q., Department of Neurology, Nanxishan Hospital, Guangxi Zhuang Autonomous Region, Nanning, China	Background and aim: Conflicting results have been reported on the association between Parkinson's disease (PD) and cardiovascular disease (CVD) mortality in different populations. Therefore, studying the relationship between PD and CVD mortality is crucial to reduce mortality caused by the former. Methods: In this cohort investigation, we enrolled 28,242 participants from the National Health and …		BioMed Central Ltd	1476511X			Article	Final		Scopus	2-s2.0-85197530754	2024-07-04	PMC11223358
10.1016/j.envres.2023.117188	https://www.scopus.com/inward/record.uri?eid=2-s2.0-85173142870&doi=10.1016%2fj.envres.2023.117188&partnerID=40&md5=6b1544b955c531e694074b6ff5ff6f0f	Association between per- and polyfluoroalkyl substances (PFAS) and depression in U.S. adults: A cross-sectional study of NHANES from 2005 to 2018	Yes	Included	PFAS	Depression	US adults	2005	2018			37775007	Yi W.; Xuan L.; Zakaly H.M.H.; Markovic V.; Miszczyk J.; Guan H.; Zhou P.-K.; Huang R.	Yi, Wensen (58581959400); Xuan, Lihui (58425962000); Zakaly, Hesham M.H. (57196235532); Markovic, Vladimir (20436068700); Miszczyk, Justyna (56491261100); Guan, Hua (43861115200); Zhou, Ping-Kun (35226856700); Huang, Ruixue (56576917100)	58581959400; 58425962000; 57196235532; 20436068700; 56491261100; 43861115200; 35226856700; 56576917100	2023	Environmental Research	238		117188				10	Department of Occupational and Environmental Health, Xiangya School of Public Health, Central South University, Hunan Province, Changsha, 410078, China; Experimental Physics Department, Institute of Physics and Technology, Ural Federal University, Ekaterinburg, Russian Federation; Faculty of Science, University of Kragujevac, Serbia; Department of Medical Physics, Cyclotron Centre Bronowice, Inst…	Yi W., Department of Occupational and Environmental Health, Xiangya School of Public Health, Central South University, Hunan Province, Changsha, 410078, China; Xuan L., Department of Occupational and Environmental Health, Xiangya School of Public Health, Central South University, Hunan Province, Changsha, 410078, China; Zakaly H.M.H., Experimental Physics Department, Institute of Physics and Tech…	Background: Per- and polyfluoroalkyl substances (PFAS) are widespread persistent organic pollutants (POPs) associated with diseases including osteoporosis, altered immune function and cancer. However, few studies have investigated the association between PFAS mixture exposure and Depression in general populations. Methods: Nationally representative data from the National Health and Nutrition Exam…		Academic Press Inc.	139351		ENVRA	Article	Final		Scopus	2-s2.0-85173142870	2023-09-29
10.1186/s12937-015-0017-0	https://www.scopus.com/inward/record.uri?eid=2-s2.0-84927125353&doi=10.1186%2fs12937-015-0017-0&partnerID=40&md5=a3f9463568dd6c92e5f400ed16574907	Association between phosphorus intake and bone health in the NHANES population	Yes	Included	Phosphorus intake	Bone health	US adults	2005	2010			25856461	Lee A.W.; Cho S.S.	Lee, Albert W. (56564503400); Cho, Susan S. (57222519137)	56564503400; 57222519137	2015	Nutrition Journal	14	1	28				40	NutraSource, Royal Oak, MI, United States; NutraSource, 6309 Morning Dew Ct., Clarksville, 21029, MD, United States	Lee A.W., NutraSource, Royal Oak, MI, United States; Cho S.S., NutraSource, 6309 Morning Dew Ct., Clarksville, 21029, MD, United States	The objective of this study was to estimate the independent associations between intake of phosphorus (P) and bone health parameters such as bone mineral content (BMC) and bone mineral density (BMD). It provides odds ratio (OR) of osteoporosis with quartiles of P intake adjusted for covariates (i.e., age, gender, BMI, and consumption of calcium (Ca), protein, total dairy foods, and vitamin D as w…		BioMed Central Ltd.	14752891			Article	Final	All Open Access; Gold Open Access; Green Open Access	Scopus	2-s2.0-84927125353	2015-04-10	PMC4389665
10.3389/fpubh.2024.1407976	https://www.scopus.com/inward/record.uri?eid=2-s2.0-85205999296&doi=10.3389%2ffpubh.2024.1407976&partnerID=40&md5=916c4267550a3ac4115163ac53474e53	Association between phthalates exposure and non-alcoholic fatty liver disease under different diagnostic criteria: a cross-sectional study based on NHANES 2017 to 2018	Yes	Included	Urinary phthalate metabolites	Non-alcoholic fatty liver disease	US adults with chronic kidney disease	2017	2018			39386944	Zou J; Gu Q; Gu D.			2024	Frontiers in Public Health	12		1407976				0	Department of Laboratory Medicine, Shenzhen Institute of Translational Medicine, The First Affiliated Hospital of Shenzhen University, Shenzhen Second People’s Hospital, Shenzhen Key Laboratory of Medical Laboratory and Molecular Diagnostics, Shenzhen, China; Shenzhen Yantian District People’s Hospital (Group), Southern University of Science and Technology Yantian Hospital, Shenzhen, China	Zou, J., Department of Laboratory Medicine, Shenzhen Institute of Translational Medicine, The First Affiliated Hospital of Shenzhen University, Shenzhen Second People’s Hospital, Shenzhen Key Laboratory of Medical Laboratory and Molecular Diagnostics, Shenzhen, China; Gu, Q., Shenzhen Yantian District People’s Hospital (Group), Southern University of Science and Technology Yantian Hospital, Shenz…	Purpose: Non-alcoholic fatty liver disease (NAFLD) is the most common liver disease. Phthalates have been suggested to influence the development of NAFLD due to their endocrine-disrupting properties, but studies based on nationally representative populations are insufficient, and existing studies seem to have reached conflicting conclusions. Due to changes in legislation, the use of traditional p…		Frontiers Media SA	22962565			Article	Final	All Open Access, Gold	PubMed	2-s2.0-85205999296
10.1016/j.exger.2024.112557	https://www.scopus.com/inward/record.uri?eid=2-s2.0-85201670897&doi=10.1016%2fj.exger.2024.112557&partnerID=40&md5=4ec1374820f5bbe20794855a9a562f1e	Association between physical activity & sedentary time on frailty in adults with chronic kidney disease: Cross-sectional NHANES study	Yes	Included	Physical activity	Fraility	US adults with chronic kidney disease	2007	2018			39181192	Zeng G.; Lin Y.; Xie P.; Lin J.; He Y.; Wei J.	Zeng, Guixing (57654673900); Lin, Yujie (58022013000); Xie, Peirui (59151393500); Lin, Jiarong (57653564200); He, Yaxing (57209260342); Wei, Junping (37085608100)	57654673900; 58022013000; 59151393500; 57653564200; 57209260342; 37085608100	2024	Experimental Gerontology	195		112557				0	Guang'anmen Hospital, China Academy of Chinese Medical Sciences, Beijing, China; The Second Clinical College, Guangzhou University of Chinese Medicine, Guangzhou, China; The First Clinical College, Guangzhou University of Chinese Medicine, Guangzhou, China; Second Affiliated Hospital, Guangzhou University of Chinese Medicine (Guangdong Provincial Hospital of Chinese Medicine), Guangzhou, China; S…	Zeng G., Guang'anmen Hospital, China Academy of Chinese Medical Sciences, Beijing, China; Lin Y., The Second Clinical College, Guangzhou University of Chinese Medicine, Guangzhou, China; Xie P., The First Clinical College, Guangzhou University of Chinese Medicine, Guangzhou, China; Lin J., Second Affiliated Hospital, Guangzhou University of Chinese Medicine (Guangdong Provincial Hospital of Chine…	Objective: A considerable percentage of individuals with chronic kidney disease (CKD) are reported to be frail. Lower physical activity and higher sedentary time are most consistently associated with frailty among the potentially alterable risk factors. Although the single effect of physical activity or sedentary time on suppressing frailty have been widely studied, whether physical activity can …		Elsevier Inc.	5315565		EXGEA	Article	Final	All Open Access; Hybrid Gold Open Access	Scopus	2-s2.0-85201670897	2024-08-24
10.1186/s13018-023-03976-2	https://www.scopus.com/inward/record.uri?eid=2-s2.0-85164756328&doi=10.1186%2fs13018-023-03976-2&partnerID=40&md5=f109141e6b4f1c4ce2fb29d87864ebe7	Association between physical activity and bone mineral density in postmenopausal women: a cross-sectional study from the NHANES 2007–2018	Yes	Included	Physical activity	Bone mineral density	US adult postmenopausal females	2007	2018			37454096	Ji J.; Hou Y.; Li Z.; Zhou Y.; Xue H.; Wen T.; Yang T.; Xue L.; Tu Y.; Ma T.	Ji, Jiazhong (58487059400); Hou, Yue (58080553500); Li, Zhaoyang (58486986900); Zhou, Ying (58487034100); Xue, Huaming (55588845000); Wen, Tao (58487011900); Yang, Tao (57189389492); Xue, Long (57205444372); Tu, Yihui (7201525605); Ma, Tong (22980547700)	58487059400; 58080553500; 58486986900; 58487034100; 55588845000; 58487011900; 57189389492; 57205444372; 7201525605; 22980547700	2023	Journal of Orthopaedic Surgery and Research	18	1	501				6	Department of Orthopaedics, Yangpu Hospital, School of Medicine, Tongji University, Shanghai, 200090, China; Department of Obstetrics and Gynecology, Qilu Hospital of Shandong University, Shandong, Jinan, China; Shidong Hospital, Yangpu District Shidong Hospital affiliated to University of Shanghai for Science and Technology, 999 Shiguang Road, Shanghai, 200438, China	Ji J., Department of Orthopaedics, Yangpu Hospital, School of Medicine, Tongji University, Shanghai, 200090, China; Hou Y., Department of Obstetrics and Gynecology, Qilu Hospital of Shandong University, Shandong, Jinan, China; Li Z., Department of Orthopaedics, Yangpu Hospital, School of Medicine, Tongji University, Shanghai, 200090, China; Zhou Y., Shidong Hospital, Yangpu District Shidong Hospi…	Background: Physical activity (PA) is generally encouraged for the treatment of osteoporosis. However, epidemiological statistics on the level of physical activity required for bone health are scarce. The purpose of this research was to analyze the association between PA and total spine bone mineral density (BMD) in postmenopausal women. Methods: The research study included postmenopausal women a…		BioMed Central Ltd	1749799X			Article	Final	All Open Access; Gold Open Access; Green Open Access	Scopus	2-s2.0-85164756328	2023-07-15	PMC10349409
10.1016/j.genhosppsych.2024.03.005	https://www.scopus.com/inward/record.uri?eid=2-s2.0-85189547789&doi=10.1016%2fj.genhosppsych.2024.03.005&partnerID=40&md5=4540139d9c66afaaf75b2311fe9db87c	Association between physical activity and depression in adult prescription opioid users: A cross-sectional analysis based on NHANES 2007–2018	Yes	Included	Physical activity	Depression	US adults with opiod usage	2007	2018			38579547	Li G.; Ji H.; Jiang Q.; Cao H.; Wang Z.; Liu S.	Li, Gang (58972742200); Ji, Hongxiang (57883968000); Jiang, Qiuxiang (58972956900); Cao, Huijuan (58971890700); Wang, Zhibin (58971890800); Liu, Shanshan (55874519000)	58972742200; 57883968000; 58972956900; 58971890700; 58971890800; 55874519000	2024	General Hospital Psychiatry	89			1	7	6	1	Department of Anesthesia, The Chenggong Hospital Affiliated to Xiamen University, Fujian, Xiamen, China; Department of General Surgery, The Chenggong Hospital Affiliated to Xiamen University, Fujian, Xiamen, China; Medical Department, The Chenggong Hospital Affiliated to Xiamen University, Fujian, Xiamen, China	Li G., Department of Anesthesia, The Chenggong Hospital Affiliated to Xiamen University, Fujian, Xiamen, China; Ji H., Department of General Surgery, The Chenggong Hospital Affiliated to Xiamen University, Fujian, Xiamen, China; Jiang Q., Department of Anesthesia, The Chenggong Hospital Affiliated to Xiamen University, Fujian, Xiamen, China; Cao H., Department of Anesthesia, The Chenggong Hospita…	Objective: This study was designed to examine the association between physical activity (PA) and depression among adult prescription opioid users. Method: Data of adults who recently took prescription opioids were collected from NHANES 2007–2018. Participants were divided into two groups according to whether PA in each domain was ≥600 MET-min/week. According to weekly activity frequency, recreati…		Elsevier Inc.	1638343		GHPSD	Article	Final		Scopus	2-s2.0-85189547789	2024-04-05
10.3390/ijerph16091549	https://www.scopus.com/inward/record.uri?eid=2-s2.0-85065638990&doi=10.3390%2fijerph16091549&partnerID=40&md5=af284ceff19e6b1eced58813a01998d6	Association between phytate intake and C-reactive protein concentration among people with overweight or obesity: A cross-sectional study using NHANES 2009/2010	Yes	Included	Phytate intake	C-reactive protein concentration	US adults with obesity	2009	2010			31052485	Armah S.M.	Armah, Seth M. (36609949600)	36609949600	2019	International Journal of Environmental Research and Public Health	16	9	1549				8	Department of Nutrition, University of North Carolina at Greensboro, Greensboro, 27412, NC, United States	Armah S.M., Department of Nutrition, University of North Carolina at Greensboro, Greensboro, 27412, NC, United States	Phytic acid has anti-oxidant properties, which are useful in addressing inflammation. This study investigated the relationship between dietary phytate intake and C-reactive protein (CRP) levels among individuals that are overweight or obese. The study used cross-sectional data from the 2009/2010 National Health and Nutrition Examination Survey (NHANES) for 3152 subjects. Phytate intake was estima…		MDPI	16617827			Article	Final	All Open Access; Gold Open Access; Green Open Access	Scopus	2-s2.0-85065638990	2019-05-05	PMC6539023
10.1371/journal.pone.0305822	https://www.scopus.com/inward/record.uri?eid=2-s2.0-85196958563&doi=10.1371%2fjournal.pone.0305822&partnerID=40&md5=2275d878d2017d4c821014b633690fc2	Association between plant-based dietary index and gallstone disease: A cross sectional study from NHANES	Yes	Included	Dietary patterns	Gallstones	US adults	2017	2020			38917153	Li L.; Liu C.; Xia T.; Li H.; Yang J.; Pu M.; Zhang S.; Ma Y.; Zhang T.	Li, Luyang (59193433400); Liu, Chengli (26663702400); Xia, Tian (59193161100); Li, Haoming (59193433500); Yang, Jun (59193071000); Pu, Meng (56656110400); Zhang, Shuhan (57835883800); Ma, Yingbo (57195227632); Zhang, Tao (59193433600)	59193433400; 26663702400; 59193161100; 59193433500; 59193071000; 56656110400; 57835883800; 57195227632; 59193433600	2024	PLoS ONE	19	45449	e0305822				0	Postgraduate Training Base of Air Force Medical Center, China Medical University, Beijing, China; Department of Hepatobiliary Surgery, Air Force Medical Center, Air Force Medical University, Beijing, China; Graduate School of Hebei North University, Hebei, Zhangjiakou, China	Li L., Postgraduate Training Base of Air Force Medical Center, China Medical University, Beijing, China; Liu C., Postgraduate Training Base of Air Force Medical Center, China Medical University, Beijing, China, Department of Hepatobiliary Surgery, Air Force Medical Center, Air Force Medical University, Beijing, China, Graduate School of Hebei North University, Hebei, Zhangjiakou, China; Xia T., G…	Background The relationship between plant-based diets and gallstone disease has been debated. This study aimed to shed light on the association between plant-based dietary index and the risk of developing gallstone disease. Methods Eligible participants were selected from National Health and Nutrition Examination Survey (NHANES) 2017–2020. Three plant-based diet indexes (PDI, healthy PDI, unhealt…		Public Library of Science	19326203		POLNC	Article	Final	All Open Access; Gold Open Access	Scopus	2-s2.0-85196958563	2024-06-25	PMC11198842
10.1186/s12944-023-01950-9	https://www.scopus.com/inward/record.uri?eid=2-s2.0-85174893658&doi=10.1186%2fs12944-023-01950-9&partnerID=40&md5=b4024abe6da92ab7e5fcffcc23c308b7	Association between polyunsaturated fatty acid intake and the prevalence of erectile dysfunction: A cross-sectional analysis of the NHANES 2001–2004	Yes	Included	Polyunsaturated fatty acid intake	Erectile dysfunction	US adults	2001	2004			37880723	Huang Y.; Wang Y.; Su H.; Wang H.; Xu H.; Xu C.; Zhou F.; Zhang Y.	Huang, Yong (58543674400); Wang, Yingying (57300634600); Su, Huiyi (58544354900); Wang, Hexi (57209601119); Xu, Haoyu (57209608063); Xu, Chengwei (58544014800); Zhou, Fulin (58544515300); Zhang, Yao (58884876000)	58543674400; 57300634600; 58544354900; 57209601119; 57209608063; 58544014800; 58544515300; 58884876000	2023	Lipids in Health and Disease	22	1	182				1	Department of Urology, The First Affiliated Hospital of Chongqing Medical University, Chongqing, 400016, China; Department of Oncology, People Hospital of Jiulongpo District, Chongqing, 400050, China; Department of Respiratory Medicine, Children’s Hospital of Chongqing Medical University, Chongqing, 400014, China	Huang Y., Department of Urology, The First Affiliated Hospital of Chongqing Medical University, Chongqing, 400016, China; Wang Y., Department of Oncology, People Hospital of Jiulongpo District, Chongqing, 400050, China; Su H., Department of Respiratory Medicine, Children’s Hospital of Chongqing Medical University, Chongqing, 400014, China; Wang H., Department of Urology, The First Affiliated Hosp…	Background: Polyunsaturated fatty acids (PUFAs) have demonstrated significant therapeutic potential across a wide range of disease. The aim of this study was to investigate the potential impact of PUFA intake on the prevalence of erectile dysfunction (ED). Methods: The study included a total of 3730 participants from the National Health and Nutrition Examination Survey (NHANES) 2001–2004. Univari…		BioMed Central Ltd	1476511X			Article	Final	All Open Access; Gold Open Access	Scopus	2-s2.0-85174893658	2023-10-26	PMC10601238
10.3389/fped.2024.1383602	https://www.scopus.com/inward/record.uri?eid=2-s2.0-85198091212&doi=10.3389%2ffped.2024.1383602&partnerID=40&md5=35246a3fd85bd4f6bf4d268b27c70980	Association between protein-to-energy ratio and overweight/obesity in children and adolescents in the United States: a cross-sectional study based on NHANES	Yes	Included	Protein-to-energy ratio	Obesity	US children and adolescents	2011	2020			38983459	Zhao F.; Wang Y.; Liu Z.; Wang J.; Xia Y.; Jiang X.; Zhou L.; Khan A.; Cheng S.; Zou Z.; Chen C.; Qiu J.	Zhao, Feng (58830872700); Wang, Yudan (59212025800); Liu, Zhaoyi (59212834600); Wang, Jiao (59213034300); Xia, Yinyin (57210786783); Jiang, Xuejun (35247948900); Zhou, Lixiao (57195290183); Khan, Ahmad (59213442600); Cheng, Shuqun (56390261500); Zou, Zhen (53867451600); Chen, Chengzhi (55775890900); Qiu, Jingfu (8968558700)	58830872700; 59212025800; 59212834600; 59213034300; 57210786783; 35247948900; 57195290183; 59213442600; 56390261500; 53867451600; 55775890900; 8968558700	2024	Frontiers in Pediatrics	12		1383602				0	Department of Health Laboratory Technology, School of Public Health, Chongqing Medical University, Chongqing, China; Research Center for Environment and Human Health, School of Public Health, Chongqing Medical University, Chongqing, China; Department of Obstetrics and Gynaecology, The Second Affiliated Hospital of Chongqing Medical University, Chongqing, China; Department of Occupational and Envi…	Zhao F., Department of Health Laboratory Technology, School of Public Health, Chongqing Medical University, Chongqing, China, Research Center for Environment and Human Health, School of Public Health, Chongqing Medical University, Chongqing, China; Wang Y., Department of Obstetrics and Gynaecology, The Second Affiliated Hospital of Chongqing Medical University, Chongqing, China; Liu Z., Departmen…	Background: The dietary protein proportion may be crucial in triggering overweight and obesity among children and adolescents. Methods: Cross-sectional data from 4,336 children and adolescents who participated in the National Health and Nutrition Survey (NHANES) between 2011 and March 2020 were analyzed. Multivariate logistic regression was used to calculate odds ratio (OR) and 95% confidence int…		Frontiers Media SA	22962360			Article	Final	All Open Access; Gold Open Access	Scopus	2-s2.0-85198091212	2024-07-10	PMC11232357
10.1007/s10792-024-03284-6	https://www.scopus.com/inward/record.uri?eid=2-s2.0-85202145309&doi=10.1007%2fs10792-024-03284-6&partnerID=40&md5=7b6197b35761e63fe0567d93b3f9f491	Association between quantity and quality of carbohydrate intake and glaucoma: a cross-sectional study from the NHANES database	Yes	Included	Carbohydrate intake	Glaucoma	US middle-aged and older adults	2005	2008			39192146	Li F.; Ma Y.; Tang Y.	Li, Fang (59299694000); Ma, Yinu (56103919700); Tang, Yingying (59299840400)	59299694000; 56103919700; 59299840400	2024	International Ophthalmology	44	1	357				0	Department of Ophthalmology, The First Affiliated Hospital of Xinjiang Medical University, 137 Liyushan South Road, Xinjiang Uygur Autonomous Region, Urumqi, 830054, China	Li F., Department of Ophthalmology, The First Affiliated Hospital of Xinjiang Medical University, 137 Liyushan South Road, Xinjiang Uygur Autonomous Region, Urumqi, 830054, China; Ma Y., Department of Ophthalmology, The First Affiliated Hospital of Xinjiang Medical University, 137 Liyushan South Road, Xinjiang Uygur Autonomous Region, Urumqi, 830054, China; Tang Y., Department of Ophthalmology, T…	Background: Glaucoma is a public health problem among the worldwide population. Dietary as a modifiable factor have been reported to be associated with glaucoma. This study aimed to explore the association between quantity and quality of carbohydrate (CH) intake and glaucoma among U.S. adults. Methods: In this cross-sectional study, data of participants aged ≥ 40 years old were extracted from the…		Springer Science and Business Media B.V.	1655701		INOPD	Article	Final		Scopus	2-s2.0-85202145309	2024-08-27
10.1177/15347346241273156	https://www.scopus.com/inward/record.uri?eid=2-s2.0-85200958545&doi=10.1177%2f15347346241273156&partnerID=40&md5=d1d4173421def247706904eda036df0b	Association Between red Cell Distribution Width/Albumin Ratio and Diabetic Lower Extremity Ulcers (DLEU) among US Outpatients in the NHANES: A Retrospective Cross-Sectional Study	Yes	Included	Red cell distribution width/albumin ratio	Diabetic lower extremity ulcers	US adults	1999	2004			39114877	Huang D.; Wang K.; Deng T.; Yang T.; Cao J.	Huang, Dali (59255708700); Wang, Kang (59256182800); Deng, Ting (59255869100); Yang, Ting (59256182900); Cao, Jinmin (59256340300)	59255708700; 59256182800; 59255869100; 59256182900; 59256340300	2024	International Journal of Lower Extremity Wounds							0	Department of Orthopedics, The Third Hospital of Changsha, Changsha, China; Department of Orthopedics, The First People's Hospital of Xiangtan City, Xiangtan, China; Department of Dermatology, Hunan Aerospace Hospital, Changsha, China	Huang D., Department of Orthopedics, The Third Hospital of Changsha, Changsha, China; Wang K., Department of Orthopedics, The First People's Hospital of Xiangtan City, Xiangtan, China; Deng T., Department of Orthopedics, The Third Hospital of Changsha, Changsha, China; Yang T., Department of Dermatology, Hunan Aerospace Hospital, Changsha, China; Cao J., Department of Dermatology, Hunan Aerospace…	Objective: Diabetic foot ulcers are common chronic complications of diabetes mellitus that can lead to amputation and death in severe cases. There is limited research on the relationship between the red cell distribution width/albumin ratio and diabetic lower-extremity ulcers. The few studies that have been conducted have been in single-center inpatient settings and there is limited research in o…		SAGE Publications Inc.	15347346			Article	Article in press		Scopus	2-s2.0-85200958545	2024-08-08
10.1038/s41598-024-61950-2	https://www.scopus.com/inward/record.uri?eid=2-s2.0-85193206377&doi=10.1038%2fs41598-024-61950-2&partnerID=40&md5=9cb1abc8dedf7c13a9a641bf0ae7b28f	Association between secondhand smoke exposure and rheumatoid arthritis in US never-smoking adults: a cross-sectional study from NHANES	Yes	Included	Secondhand smoke exposure	Rheumatoid arthritis	US adults	1999	2018			38745032	Qi X.; Fu J.; Liu J.; Wu X.; Zheng X.; Wang S.	Qi, Xiaogang (59277018300); Fu, Junwen (59128636500); Liu, Jiaming (59128655900); Wu, Xupeng (59128691300); Zheng, Xin (59128656000); Wang, Shaowei (56021035700)	59277018300; 59128636500; 59128655900; 59128691300; 59128656000; 56021035700	2024	Scientific Reports	14	1	11061				0	Department of Orthopedics, The Second Hospital of Shanxi Medical University, Taiyuan, 030000, China; Department of Orthopedics, Yangquan Coal Group General Hospital, Yangquan, 045000, China; Pain Department, Yangquan First People’s Hospital, Yangquan, 045000, China; Department of Neurology, Changzhi Medical College Affiliated Heping Hospital, Changzhi, 046000, China; Department of Cardiovascular …	Qi X., Department of Orthopedics, The Second Hospital of Shanxi Medical University, Taiyuan, 030000, China; Fu J., Department of Orthopedics, Yangquan Coal Group General Hospital, Yangquan, 045000, China; Liu J., Pain Department, Yangquan First People’s Hospital, Yangquan, 045000, China; Wu X., Department of Neurology, Changzhi Medical College Affiliated Heping Hospital, Changzhi, 046000, China; …	While smoking is widely acknowledged as a risk factor for rheumatoid arthritis (RA), the connection between secondhand smoke (SHS) exposure and RA in never-smoking adults remains limited and inconsistent. This study aims to explore and quantify this association using serum cotinine levels. We conducted a cross-sectional study with 14,940 adults who self-report as never smokers, using National Hea…		Nature Research	20452322			Article	Final	All Open Access; Gold Open Access	Scopus	2-s2.0-85193206377	2024-05-14	PMC11094008
10.1016/j.sleep.2022.11.029	https://www.scopus.com/inward/record.uri?eid=2-s2.0-85143745405&doi=10.1016%2fj.sleep.2022.11.029&partnerID=40&md5=eb2c06a8733184d5e02e3477d9e97042	Association between self-reported snoring and metabolic-associated fatty liver disease: A cross-sectional analysis of the NHANES 2017–2018	Yes	Included	Self-reported snoring	Metabolic-associated fatty liver conditions	US adults	2017	2018			36516525	Wang Y.; Shen R.; Ge J.	Wang, Yang (57218191045); Shen, Ruhua (57220081774); Ge, Jianjun (36818332500)	57218191045; 57220081774; 36818332500	2023	Sleep Medicine	101			414	420	6	5	Department of Cardiovascular Surgery, The First Affiliated Hospital of USTC, Division of Life Sciences and Medicine, University of Science and Technology of China, Anhui, Hefei, 230001, China	Wang Y., Department of Cardiovascular Surgery, The First Affiliated Hospital of USTC, Division of Life Sciences and Medicine, University of Science and Technology of China, Anhui, Hefei, 230001, China; Shen R., Department of Cardiovascular Surgery, The First Affiliated Hospital of USTC, Division of Life Sciences and Medicine, University of Science and Technology of China, Anhui, Hefei, 230001, Ch…	Background: Snoring may play an important role in a variety of diseases, especially metabolic diseases. However, there are no reports on the relationship between snoring and the risk of metabolic-associated fatty liver disease (MAFLD). This study aimed to investigate the association between snoring and MAFLD. Methods: A cross-sectional analysis was performed based on the National Health and Nutri…		Elsevier B.V.	13899457		SMLEA	Article	Final		Scopus	2-s2.0-85143745405	2022-12-14
10.1136/bmjopen-2022-068974	https://www.scopus.com/inward/record.uri?eid=2-s2.0-85149428298&doi=10.1136%2fbmjopen-2022-068974&partnerID=40&md5=dd55e24366b087e1ee9e4a1185cb778f	Association between seropositivity for toxocariasis and cognitive functioning in older adults: an analysis of cross-sectional data from the US National Health and Nutrition Examination Survey (NHANES), 2011-2014	Yes	Included	Seropositivity for toxocariases	Cognitive function	US middle-aged and older adults	2011	2014			36858467	Song G.; Yang C.; Qu Z.; Lin X.; Liu M.; Wang Y.	Song, Ge (58128603400); Yang, Chao (58128624000); Qu, Zhe (57990351300); Lin, Xuechun (57217624422); Liu, Minhui (56666210400); Wang, Yanhong (57212566214)	58128603400; 58128624000; 57990351300; 57217624422; 56666210400; 57212566214	2023	BMJ Open	13	3	e068974				1	Department of Natural Sciences, University of Houston-Downtown, Houston, TX, United States; The University of Texas Md Anderson Cancer Center, Houston, TX, United States; School of Nursing, Xu Zhou Medical College, Xuzhou, Jiangsu, China; Department of Nutrition and Food Hygiene, Hubei Key Laboratory of Food Nutrition and Safety, Ministry of Education Key Laboratory of Environment and Health, Sch…	Song G., Department of Natural Sciences, University of Houston-Downtown, Houston, TX, United States; Yang C., The University of Texas Md Anderson Cancer Center, Houston, TX, United States; Qu Z., School of Nursing, Xu Zhou Medical College, Xuzhou, Jiangsu, China; Lin X., Department of Nutrition and Food Hygiene, Hubei Key Laboratory of Food Nutrition and Safety, Ministry of Education Key Laborato…	Objectives This study sought to examine the relationship between seropositivity for toxocariasis and cognitive functioning in a nationally representative sample of US older adults. Design A cross-sectional study. Setting National Health and Nutrition Examination Survey (NHANES) data collection took place in the US at participants' homes and mobile examination centres with specialised equipment. P…		BMJ Publishing Group	20446055			Article	Final	All Open Access; Gold Open Access; Green Open Access	Scopus	2-s2.0-85149428298	2023-03-01	PMC9980365
10.3389/fnut.2023.1016809	https://www.scopus.com/inward/record.uri?eid=2-s2.0-85150153839&doi=10.3389%2ffnut.2023.1016809&partnerID=40&md5=6faf2cf8f88e4d366ec7520cd23bd372	Association between serum 25-hydroxyvitamin D and osteoarthritis: A national population-based analysis of NHANES 2001–2018	Yes	Included	Serum vitamin D concentrations	Osteoarthritis	US population	2001	2018			36925955	Yu G.; Lin Y.; Dai H.; Xu J.; Liu J.	Yu, Guoyu (57224542360); Lin, Yuan (47761346300); Dai, Hanhao (57202874070); Xu, Jie (57190417385); Liu, Jun (57867739800)	57224542360; 47761346300; 57202874070; 57190417385; 57867739800	2023	Frontiers in Nutrition	10		1016809				3	Clinical College of Orthopedics, Tianjin Medical University, Tianjin, China; Department of Orthopedics, Fujian Provincial Hospital, Shengli Clinical Medical College, Fujian Medical University, Fuzhou, China; Department of Joints, Tianjin Hospital, Tianjin University, Tianjin, China	Yu G., Clinical College of Orthopedics, Tianjin Medical University, Tianjin, China, Department of Orthopedics, Fujian Provincial Hospital, Shengli Clinical Medical College, Fujian Medical University, Fuzhou, China; Lin Y., Department of Orthopedics, Fujian Provincial Hospital, Shengli Clinical Medical College, Fujian Medical University, Fuzhou, China; Dai H., Department of Orthopedics, Fujian Pro…	Background: Previous studies have not provided a consensus on the effect of serum 25-hydroxyvitamin D [25(OH)D] on osteoarthritis (OA). We aimed to evaluate the association using a large, nationally representative sample. Methods: The cross-sectional data were obtained from the 2001 to 2018 National Health and Nutrition Examination Survey (NHANES). Individuals aged ≥40 years who had information o…		Frontiers Media S.A.	2296861X			Article	Final	All Open Access; Gold Open Access; Green Open Access	Scopus	2-s2.0-85150153839	2023-03-17	PMC10011108
10.1097/MD.0000000000034838	https://www.scopus.com/inward/record.uri?eid=2-s2.0-85169847707&doi=10.1097%2fMD.0000000000034838&partnerID=40&md5=d7fce4d859484cd49839cfb00aa89123	Association between serum ferritin and liver stiffness in adults aged ≥20 years: A cross-sectional study based on NHANES	Yes	Included	Serum ferritin levels	Liver stiffness	US adults	2017	2020			37657022	Han H.; Chen Y.; Zhang S.; Ji X.; Zhu M.; Ma W.; Ge H.; Chu H.	Han, Hao (58563562500); Chen, Yan (57795127500); Zhang, Siqi (57221336972); Ji, Xiaojuan (58563590100); Zhu, Mingli (58563535600); Ma, Wanyu (58563562600); Ge, Hongfeng (36113259300); Chu, Hailiang (58563707700)	58563562500; 57795127500; 57221336972; 58563590100; 58563535600; 58563562600; 36113259300; 58563707700	2023	Medicine (United States)	102	35		E34838			1	Department of Hematology, Bozhou Hospital Affiliated to Anhui Medical University, Anhui Province, Bozhou City, China; Department of General Practice, Wuhu City Second People's Hospital, Anhui Province, Wuhu City, China	Han H., Department of Hematology, Bozhou Hospital Affiliated to Anhui Medical University, Anhui Province, Bozhou City, China; Chen Y., Department of General Practice, Wuhu City Second People's Hospital, Anhui Province, Wuhu City, China; Zhang S., Department of Hematology, Bozhou Hospital Affiliated to Anhui Medical University, Anhui Province, Bozhou City, China; Ji X., Department of Hematology, B…	The importance of serum ferritin has been demonstrated in many liver diseases, but its relationship with liver stiffness remains unclear. The objective of this study was to investigate the association between serum ferritin levels and participants' liver stiffness measurement (LSM) in the United States population. We conducted a screening of participants from National Health and Nutrition Examina…		Lippincott Williams and Wilkins	257974		MEDIA	Article	Final	All Open Access; Gold Open Access; Green Open Access	Scopus	2-s2.0-85169847707	2023-09-01	PMC10476712
10.1007/s11596-024-2868-0	https://www.scopus.com/inward/record.uri?eid=2-s2.0-85192878767&doi=10.1007%2fs11596-024-2868-0&partnerID=40&md5=4ee912f136eeee015d996f863fe5c03d	Association between Serum Ferritin Levels and Metabolic-associated Fatty Liver Disease in Adults: a Cross-sectional Study Based on the NHANES	Yes	Included	Serum ferritin levels	Metabolic-associated fatty liver conditions	US adults	2017	2018			38748368	Li J.-H.; Ma X.-Y.; Yi Y.; Li L.-R.; Xu Z.-Y.; Chang Y.	Li, Jiang-Hui (58172331100); Ma, Xue-Yao (59124359100); Yi, Yun (57980136300); Li, Lu-Rao (58172429300); Xu, Zhi-Yong (58608550700); Chang, Ying (25630132900)	58172331100; 59124359100; 57980136300; 58172429300; 58608550700; 25630132900	2024	Current Medical Science	44	3		494	502	8	0	Department of Gastroenterology, Zhongnan Hospital of Wuhan University, Wuhan, 430071, China; Hubei Clinical Center and Key Laboratory of Intestinal and Colorectal Diseases, Wuhan, 430071, China; Endoscopy Center, The People’s Hospital of Yingshan, Huanggang, 438799, China	Li J.-H., Department of Gastroenterology, Zhongnan Hospital of Wuhan University, Wuhan, 430071, China; Ma X.-Y., Department of Gastroenterology, Zhongnan Hospital of Wuhan University, Wuhan, 430071, China; Yi Y., Department of Gastroenterology, Zhongnan Hospital of Wuhan University, Wuhan, 430071, China; Li L.-R., Hubei Clinical Center and Key Laboratory of Intestinal and Colorectal Diseases, Wuh…	Objective: Ferritin, initially acting as an iron-storage protein, was found to be associated with metabolic diseases. Our study was designed to investigate the association between serum ferritin and metabolic-associated fatty liver disease (MAFLD) using data from the National Health and Nutrition Examination Survey (NHANES) of the United State of America. Methods: A cross-sectional study was cond…		Huazhong University of Science and Technology	20965230			Article	Final		Scopus	2-s2.0-85192878767	2024-05-15
10.2147/COPD.S451859	https://www.scopus.com/inward/record.uri?eid=2-s2.0-85186209496&doi=10.2147%2fCOPD.S451859&partnerID=40&md5=5878ecbe99c5b3008674af664c2ac87e	Association Between Serum Klotho and Chronic Obstructive Pulmonary Disease in US Middle-Aged and Older Individuals: A Cross-Sectional Study from NHANES 2013–2016	Yes	Included	Serum klotho levels	Chronic obstructive pulmonary disease	US middle-aged and older adults	2013	2016			38435124	Shi Y.; Xu Z.; Pu S.; Xu K.; Wang Y.; Zhang C.	Shi, Yushan (58510999200); Xu, Zhangmeng (57219156021); Pu, Shuangshuang (58910478800); Xu, Kanghong (58910086800); Wang, Yanan (58910680800); Zhang, Chunlai (58910680900)	58510999200; 57219156021; 58910478800; 58910086800; 58910680800; 58910680900	2024	International Journal of COPD	19			543	553	10	2	Department of Laboratory Medicine, Affiliated Hospital of Shandong University of Traditional Chinese Medicine, Shandong, Jinan, 25000, China; School of Health Preservation and Rehabilitation, Chengdu University of Traditional Chinese Medicine, Sichuan, Chengdu, 610075, China	Shi Y., Department of Laboratory Medicine, Affiliated Hospital of Shandong University of Traditional Chinese Medicine, Shandong, Jinan, 25000, China; Xu Z., School of Health Preservation and Rehabilitation, Chengdu University of Traditional Chinese Medicine, Sichuan, Chengdu, 610075, China; Pu S., Department of Laboratory Medicine, Affiliated Hospital of Shandong University of Traditional Chinese…	Purpose: This study sought to examine the potential association between serum Klotho levels and the prevalence of COPD in the United States. Patients and Methods: This study was a cross-sectional analysis involving 4361 adults aged 40–79 years participating in the US National Health and Nutrition Examination Survey (NHANES) conducted between 2013 and 2016. Our investigation utilized multivariate …		Dove Medical Press Ltd	11769106			Article	Final	All Open Access; Gold Open Access	Scopus	2-s2.0-85186209496	2024-03-04	PMC10906733
10.1016/j.ijcard.2022.11.010	https://www.scopus.com/inward/record.uri?eid=2-s2.0-85143916685&doi=10.1016%2fj.ijcard.2022.11.010&partnerID=40&md5=451ee99a7a716fa28f05ab343c30c4dd	Association between serum Klotho concentration and heart failure in adults, a cross-sectional study from NHANES 2007–2016	Yes	Included	Serum klotho levels	Heart failure	US adults	2007	2016			36351541	Cai J.; Zhang L.; Chen C.; Ge J.; Li M.; Zhang Y.; Liu H.; Song B.	Cai, Jiasheng (57576071500); Zhang, Lingyun (57646539800); Chen, Conggai (57643578100); Ge, Jin (57642844400); Li, Mingxuan (57219412813); Zhang, Yi (58873151600); Liu, Haibo (55634704600); Song, Bin (57212114993)	57576071500; 57646539800; 57643578100; 57642844400; 57219412813; 58873151600; 55634704600; 57212114993	2023	International Journal of Cardiology	370			236	243	7	15	Departments of Cardiology, Fudan University Zhongshan Hospital, Qingpu Branch, 1158 Park East Road, Shanghai, 60518120, China; Department of Nephrology, Huadong Hospital affiliated to Fudan University, 221 Yanan West Road, Shanghai, 200040, China; Department of Stroke Center, the First Affiliated Hospital of Soochow University, 188 Shizi Street Suzhou, Jiangsu Province, 215006, China; Department …	Cai J., Departments of Cardiology, Fudan University Zhongshan Hospital, Qingpu Branch, 1158 Park East Road, Shanghai, 60518120, China; Zhang L., Department of Nephrology, Huadong Hospital affiliated to Fudan University, 221 Yanan West Road, Shanghai, 200040, China; Chen C., Department of Stroke Center, the First Affiliated Hospital of Soochow University, 188 Shizi Street Suzhou, Jiangsu Province,…	Background: Limited data exist on the association between serum Klotho concentration and heart failure (HF). Methods and results: We conducted a cross-sectional study of 13,625 participants aged 40–79 years in the National Health and Nutrition Examination Survey (NHANES) 2007–2016. Multivariable logistic regression models were used to examine the association between serum Klotho concentration (ln…		Elsevier Ireland Ltd	1675273		IJCDD	Article	Final		Scopus	2-s2.0-85143916685	2022-11-09		c
10.3389/fendo.2023.1280873	https://www.scopus.com/inward/record.uri?eid=2-s2.0-85177681463&doi=10.3389%2ffendo.2023.1280873&partnerID=40&md5=4c646d2b7915379d4c9f93e796ce9174	Association between serum Klotho concentration and hyperlipidemia in adults: a cross-sectional study from NHANES 2007–2016	Yes	Included	Serum klotho levels	Hyperlipidemia	US adults	2007	2016			38027194	Yan S.; Luo W.; Lei L.; Zhang Q.; Xiu J.	Yan, Shaohua (57576331900); Luo, Wei (55440619700); Lei, Li (57208643565); Zhang, Qiuxia (57217374624); Xiu, Jiancheng (7004208178)	57576331900; 55440619700; 57208643565; 57217374624; 7004208178	2023	Frontiers in Endocrinology	14		1280873				6	Department of Cardiology, Nanfang Hospital, Southern Medical University, Guangzhou, China	Yan S., Department of Cardiology, Nanfang Hospital, Southern Medical University, Guangzhou, China; Luo W., Department of Cardiology, Nanfang Hospital, Southern Medical University, Guangzhou, China; Lei L., Department of Cardiology, Nanfang Hospital, Southern Medical University, Guangzhou, China; Zhang Q., Department of Cardiology, Nanfang Hospital, Southern Medical University, Guangzhou, China; X…	Objective: The Klotho protein is a well-documented anti-aging protein known for its diverse biological functions. Hyperlipidemia is an established independent risk factor for various chronic diseases. However, there is limited understanding of the connection between Klotho and hyperlipidemia. The aim was to assess the association between serum Klotho levels and hyperlipidemia among adults. Method…		Frontiers Media SA	16642392			Article	Final	All Open Access; Gold Open Access; Green Open Access	Scopus	2-s2.0-85177681463	2023-11-29	PMC10668332
10.1186/s12877-023-04191-8	https://www.scopus.com/inward/record.uri?eid=2-s2.0-85166128600&doi=10.1186%2fs12877-023-04191-8&partnerID=40&md5=45f4259921fd28cdc774fda015aff744	Association between serum Klotho concentration and hypertension in postmenopausal women, a cross-sectional study from NHANES 2013–2016	Yes	Included	Serum klotho levels	Blood pressure	US adult postmenopausal females	2013	2016			37528365	Yu J.; Li J.; Li M.; Wang L.; Xu X.; Li M.	Yu, Jingli (58510472100); Li, Jinfeng (58510831800); Li, Mingxia (58510831900); Wang, Ling (58511702400); Xu, Xia (58601518600); Li, Miao (58510472200)	58510472100; 58510831800; 58510831900; 58511702400; 58601518600; 58510472200	2023	BMC Geriatrics	23	1	466				5	Department of Physiological Obstetrics, Zhu Ma Dian Central Hospital, Women and Children’s Hospital, No.747 Zhonghua Road, Yicheng District, Henan Province, Zhu Ma Dian City, China	Yu J., Department of Physiological Obstetrics, Zhu Ma Dian Central Hospital, Women and Children’s Hospital, No.747 Zhonghua Road, Yicheng District, Henan Province, Zhu Ma Dian City, China; Li J., Department of Physiological Obstetrics, Zhu Ma Dian Central Hospital, Women and Children’s Hospital, No.747 Zhonghua Road, Yicheng District, Henan Province, Zhu Ma Dian City, China; Li M., Department of …	Background: The objective of this study was to examine the correlation between serum Klotho protein concentration and postmenopausal hypertension. Methods: A cross-sectional study design was used, in which 1713 postmenopausal women who participated in the National Health and Nutrition Examination Survey (NHANES) 2013–2016 were included. Multivariate logistic regression models were applied to asse…		BioMed Central Ltd	14712318			Article	Final	All Open Access; Gold Open Access	Scopus	2-s2.0-85166128600	2023-08-01	PMC10394796
10.3389/fendo.2024.1471548	https://www.scopus.com/inward/record.uri?eid=2-s2.0-85205046538&doi=10.3389%2ffendo.2024.1471548&partnerID=40&md5=087d98598e2df7f34d4aedf99a1930c5	Association between serum Klotho levels and estimated pulse wave velocity in postmenopausal women: a cross-sectional study of NHANES 2007–2016	Yes	Included	Serum klotho levels	Pulse wave velocity	US adult females	2007	2016			39329104	Wang B.; Xu W.; Mei Z.; Yang W.; Meng X.; An G.	Wang, Baiqiang (58512701400); Xu, Wenqu (59345138800); Mei, Zeyuan (58511970400); Yang, Wei (59344706200); Meng, Xiao (35750487900); An, Guipeng (8276134400)	58512701400; 59345138800; 58511970400; 59344706200; 35750487900; 8276134400	2024	Frontiers in Endocrinology	15		1471548				0	State Key Laboratory for Innovation and Transformation of Luobing Theory, Qilu Hospital of Shandong University, Jinan, China; Key Laboratory of Cardiovascular Remodeling and Function Research, Chinese Ministry of Education, Chinese National Health Commission and Chinese Academy of Medical Sciences, Qilu Hospital of Shandong University, Jinan, China; Department of Cardiology, Qilu Hospital of Shan…	Wang B., State Key Laboratory for Innovation and Transformation of Luobing Theory, Qilu Hospital of Shandong University, Jinan, China, Key Laboratory of Cardiovascular Remodeling and Function Research, Chinese Ministry of Education, Chinese National Health Commission and Chinese Academy of Medical Sciences, Qilu Hospital of Shandong University, Jinan, China, Department of Cardiology, Qilu Hospita…	Background: Postmenopausal women are at an increased risk of arterial stiffness, which can be assessed using estimated pulse wave velocity (ePWV). This study aimed to investigate the relationship between serum klotho levels and ePWV in postmenopausal women. Methods: This cross-sectional study used data from postmenopausal women who participated in the National Health and Nutrition Examination Sur…		Frontiers Media SA	16642392			Article	Final	All Open Access; Gold Open Access	Scopus	2-s2.0-85205046538	2024-09-27	PMC11424431
10.3389/fragi.2023.1120823	https://www.scopus.com/inward/record.uri?eid=2-s2.0-85162221423&doi=10.3389%2ffragi.2023.1120823&partnerID=40&md5=b450cf803e3917a8e91f39389ca7b19c	Association between serum manganese and serum klotho in a 40–80-year-old American population from NHANES 2011–2016	Yes	Included	Serum manganese levels	Klotho levels	US middle-aged and older adults	2011	2016			36970731	Guan G.; Cai J.; Zheng S.; Xiang Y.; Xia S.; Zhang Y.; Shi J.; Wang J.	Guan, Guoyu (57394151100); Cai, Jiasheng (57576071500); Zheng, Songbai (15063660700); Xiang, Yanzhen (58318765300); Xia, Shijin (14033594700); Zhang, Yixuan (58318929900); Shi, Jiaqiang (58318599700); Wang, Jun (58464354400)	57394151100; 57576071500; 15063660700; 58318765300; 14033594700; 58318929900; 58318599700; 58464354400	2023	Frontiers in Aging	4		1120823				5	Department of Geriatrics, Huadong Hospital, Shanghai Medical College Fudan University, Shanghai, China; Department of Cardiology, Huadong Hospital, Shanghai Medical College Fudan University, Shanghai, China; Department of General Practice, Huadong Hospital, Shanghai Medical College Fudan University, Shanghai, China	Guan G., Department of Geriatrics, Huadong Hospital, Shanghai Medical College Fudan University, Shanghai, China; Cai J., Department of Cardiology, Huadong Hospital, Shanghai Medical College Fudan University, Shanghai, China; Zheng S., Department of Geriatrics, Huadong Hospital, Shanghai Medical College Fudan University, Shanghai, China; Xiang Y., Department of General Practice, Huadong Hospital, …	Objectives: Manganese is one of the essential trace elements that are required by the human body. Klotho protein is a classic anti-aging marker. The association between the levels of serum manganese and serum klotho in individuals between the ages of 40–80 in the United States remains unclear. Methods: Data for this cross-sectional study was obtained from the National Health and Nutrition Examina…		Frontiers Media S.A.	26736217			Article	Final	All Open Access; Gold Open Access; Green Open Access	Scopus	2-s2.0-85162221423	2023-03-27	PMC10031017
10.3389/fendo.2024.1434299	https://www.scopus.com/inward/record.uri?eid=2-s2.0-85201433235&doi=10.3389%2ffendo.2024.1434299&partnerID=40&md5=fd42326d27aa007eca99f07891e5a700	Association between serum methylmalonic acid and chronic kidney disease in adults: a cross-sectional study from NHANES 2013-2014	Yes	Included	Serum methylmalonic acid	Chronic kidney disease	US adults	2013	2014			39149121	Zhang Z.; Lv L.; Guan S.; Jiang F.; He D.; Song H.; Sun W.; Jiang S.; Tian F.	Zhang, Zufa (59229059600); Lv, Long (57221379508); Guan, Sheng (59229059700); Jiang, Fengze (59228817700); He, Danni (58995050400); Song, Hongxuan (58995108500); Sun, Weibing (35621116300); Jiang, Sixiong (56393486200); Tian, Feng (58457978100)	59229059600; 57221379508; 59229059700; 59228817700; 58995050400; 58995108500; 35621116300; 56393486200; 58457978100	2024	Frontiers in Endocrinology	15		1434299				0	Department of Urology, Affiliated Zhongshan Hospital of Dalian University, Liaoning, Dalian, China; Zhongshan Clinical Collage of Dalian University, Liaoning, Dalian, China; Key Laboratory of Microenvironment Regulation and Immunotherapy of Urinary Tumors of Liaoning Province, Liaoning, Dalian, China	Zhang Z., Department of Urology, Affiliated Zhongshan Hospital of Dalian University, Liaoning, Dalian, China, Zhongshan Clinical Collage of Dalian University, Liaoning, Dalian, China; Lv L., Department of Urology, Affiliated Zhongshan Hospital of Dalian University, Liaoning, Dalian, China, Key Laboratory of Microenvironment Regulation and Immunotherapy of Urinary Tumors of Liaoning Province, Liao…	Introduction: Chronic kidney disease(CKD) is a global medical problem. Serum methylmalonic acid(MMA) is a serum marker associated with many diseases. This study aimed to investigate the association between MMA and CKD. Methods: Data from the National Health and Nutrition Examination Survey (NHANES) 2013-2014 were downloaded and analyzed. The association between MMA and CKD was confirmed by using …		Frontiers Media SA	16642392			Article	Final	All Open Access; Gold Open Access	Scopus	2-s2.0-85201433235	2024-08-16	PMC11324440
10.1016/j.jad.2024.09.063	https://www.scopus.com/inward/record.uri?eid=2-s2.0-85204491612&doi=10.1016%2fj.jad.2024.09.063&partnerID=40&md5=759723e0c8fc8d92d79c64f892d228bc	Association between serum neurofilament light chains and depression: A cross-sectional study based on NHANES 2013–2014 database	Yes	Included	Serum neurofilament light chain	Depression	US adults	2013	2014			39277033	Zhang K; Cheng M; Yang P; Hu Y; Liang X; Li M; Xiang P.			2025	Journal of Affective Disorders	368			591	598		0	Department of Cardiovascular Medicine, Children's Hospital of Chongqing Medical University, Chongqing, China; Department of Neurology, Children's Hospital of Chongqing Medical University, Chongqing, China; National Clinical Research Center for Child Health and Disorders, Ministry of Education Key Laboratory of Child Development and Disorders, Chongqing Key Laboratory of Pediatrics, National Clini…	Zhang, K., Department of Cardiovascular Medicine, Children's Hospital of Chongqing Medical University, Chongqing, China, National Clinical Research Center for Child Health and Disorders, Ministry of Education Key Laboratory of Child Development and Disorders, Chongqing Key Laboratory of Pediatrics, National Clinical Key Cardiovascular Specialty, Key Laboratory of Children's Important Organ Develo…	Background: Serum neurofilament light chain (sNfl), identified as a promising biomarker, is a protein released into the bloodstream post-axonal damage. Studies on its correlation with depression, however, remains scarce. The purpose of this study was to investigate the potential relationship between sNfL levels and risk of depression among a representative segment of the U. S. populace. Methods: …		Elsevier B.V.	01650327		JADID	Article	Final		PubMed	2-s2.0-85204491612
10.3389/fendo.2024.1419064	https://www.scopus.com/inward/record.uri?eid=2-s2.0-85204009564&doi=10.3389%2ffendo.2024.1419064&partnerID=40&md5=9972a288eb1e95ac8290eda7485e5da5	Association between serum transferrin saturation levels and heart failure in adults aged ≥40 years: a cross-sectional study based on NHANES (2017-2020.03)	Yes	Included	Serum transferrin saturation levels	Heart failure	US middle-aged and older adults	2017	2020			39280001	Wang M.; Zhang D.; Jiang L.; Ye M.; Nie J.; Yin J.	Wang, Mian (58628202300); Zhang, Dongyang (59328410400); Jiang, Lanying (57497465000); Ye, Maosheng (59328031400); Nie, Jing (59327775500); Yin, Junjie (59327653000)	58628202300; 59328410400; 57497465000; 59328031400; 59327775500; 59327653000	2024	Frontiers in Endocrinology	15		1419064				0	Department of Geriatric, Zhejiang Hospital of Integrated Traditional Chinese and Western Medicine, Zhejiang, Hangzhou, China; Department of Hepatobiliary and Pancreatic Surgery, Affiliated Hangzhou First People’s Hospital, School of Medicine, Westlake University, Zhejiang, Hangzhou, China	Wang M., Department of Geriatric, Zhejiang Hospital of Integrated Traditional Chinese and Western Medicine, Zhejiang, Hangzhou, China; Zhang D., Department of Geriatric, Zhejiang Hospital of Integrated Traditional Chinese and Western Medicine, Zhejiang, Hangzhou, China; Jiang L., Department of Geriatric, Zhejiang Hospital of Integrated Traditional Chinese and Western Medicine, Zhejiang, Hangzhou,…	Background: Limited data are available regarding the association between serum transferrin saturation (TSAT) levels and heart failure (HF). Methods: We utilized data from National Health and Nutrition Examination Survey (NHANES) 2017- 2020.03 for analysis. Data on TAST, HF and covariates were extracted and analyzed. Weighted logistic regression and subgroup analysis were used to explore the indep…		Frontiers Media SA	16642392			Article	Final	All Open Access; Gold Open Access	Scopus	2-s2.0-85204009564	2024-09-16	PMC11392747
10.1186/s12905-023-02376-2	https://www.scopus.com/inward/record.uri?eid=2-s2.0-85159545255&doi=10.1186%2fs12905-023-02376-2&partnerID=40&md5=118c129b62af3584ce1304f49869fbdb	Association between serum uric acid and female infertility: a cross-sectional study of National Health and Nutrition Examination Survey (NHANES) 2013–2018	Yes	Included	Serum uric acid levels	Infertility	US adult females	2013	2018			37138241	Luo C.; Cheng H.; He X.; Tan X.; Huang X.	Luo, Chen (58253596000); Cheng, Haiying (57194213893); He, Xiao (58253433200); Tan, Xiaojun (58253766900); Huang, Xianghong (57205629946)	58253596000; 57194213893; 58253433200; 58253766900; 57205629946	2023	BMC Women's Health	23	1	224				4	Center for Reproduction and Genetics, Xiangtan Central Hospital, No.120 Heping Road, Yuhu District, Hunan, Xiangtan, 411100, China	Luo C., Center for Reproduction and Genetics, Xiangtan Central Hospital, No.120 Heping Road, Yuhu District, Hunan, Xiangtan, 411100, China; Cheng H., Center for Reproduction and Genetics, Xiangtan Central Hospital, No.120 Heping Road, Yuhu District, Hunan, Xiangtan, 411100, China; He X., Center for Reproduction and Genetics, Xiangtan Central Hospital, No.120 Heping Road, Yuhu District, Hunan, Xia…	Background: Female infertility is a major problem for women of reproductive-age worldwide. Oxidative stress and inflammation are involved in processes related to female infertility. Serum uric acid levels, an indicator of oxidative stress and inflammation, have rarely been reported to be associated with female infertility. This study aimed to investigate the relationship between serum uric acid l…		BioMed Central Ltd	14726874		BWHMA	Article	Final	All Open Access; Gold Open Access; Green Open Access	Scopus	2-s2.0-85159545255	2023-05-03	PMC10157990
10.1111/1756-185X.15043	https://www.scopus.com/inward/record.uri?eid=2-s2.0-85183414719&doi=10.1111%2f1756-185X.15043&partnerID=40&md5=2efd55beb86e17dfa2401af8bc683786	Association between serum uric acid levels and lung function in the NHANES cohort (2007–2012): A cross-sectional analysis of a diverse American population	Yes	Included	Serum uric acid levels	Lung function	US population	2007	2012			38287539	Kang T.; Xi Y.; Lu S.; Qian T.; Du M.; Shi X.; Hou X.	Kang, Tianlun (57920770800); Xi, Yajing (57920830100); Lu, Siyi (58284014100); Qian, Tangliang (57208481345); Du, Mengmeng (58283199700); Shi, Xiaojun (58169993700); Hou, Xiujuan (56326500500)	57920770800; 57920830100; 58284014100; 57208481345; 58283199700; 58169993700; 56326500500	2024	International Journal of Rheumatic Diseases	27	1	e15043				0	Department of Rheumatism, Dongfang Hospital, Beijing University of Chinese Medicine, Beijing, China	Kang T., Department of Rheumatism, Dongfang Hospital, Beijing University of Chinese Medicine, Beijing, China; Xi Y., Department of Rheumatism, Dongfang Hospital, Beijing University of Chinese Medicine, Beijing, China; Lu S., Department of Rheumatism, Dongfang Hospital, Beijing University of Chinese Medicine, Beijing, China; Qian T., Department of Rheumatism, Dongfang Hospital, Beijing University …	Background: Hyperuricemia has been linked to various health conditions. However, the relationship between uric acid (UA) levels and lung function remains debated. Methods: In a cross-sectional study of 6750 participants aged 20–69 from NHANES, we assessed UA levels and lung function (FVC and FEV1). We conducted regression analyses while adjusting for potential confounders. Results: After accounti…		John Wiley and Sons Inc	17561841			Article	Final		Scopus	2-s2.0-85183414719	2024-01-30
10.1186/s12903-023-03320-4	https://www.scopus.com/inward/record.uri?eid=2-s2.0-85168953873&doi=10.1186%2fs12903-023-03320-4&partnerID=40&md5=c283836873c957b510e0444f5e58721d	Association between serum uric acid, hyperuricemia and periodontitis: a cross-sectional study using NHANES data	Yes	Included	Hyperuricemia	Periodontis	US adults	2011	2014			37644435	Xu J.; Jia Y.; Mao Z.; Wei X.; Qiu T.; Hu M.	Xu, Jing (58602758400); Jia, Yifan (57204901695); Mao, Zhi (58100267100); Wei, Xiaoxi (35559946600); Qiu, Tianyuan (57221553236); Hu, Min (57189063189)	58602758400; 57204901695; 58100267100; 35559946600; 57221553236; 57189063189	2023	BMC Oral Health	23	1	610				4	Hospital of Stomatology, Jilin University, Jilin Province, Changchun, 130000, China	Xu J., Hospital of Stomatology, Jilin University, Jilin Province, Changchun, 130000, China; Jia Y., Hospital of Stomatology, Jilin University, Jilin Province, Changchun, 130000, China; Mao Z., Hospital of Stomatology, Jilin University, Jilin Province, Changchun, 130000, China; Wei X., Hospital of Stomatology, Jilin University, Jilin Province, Changchun, 130000, China; Qiu T., Hospital of Stomatol…	Objectives: Diabetes and other metabolic diseases have been linked to the development of periodontitis, but little research has been done to determine whether serum uric acid (SUA) levels and hyperuricemia play a role. This study aimed to investigate the relationship between SUA, hyperuricemia, and periodontitis. Methods: Using data from the National Health and Nutrition Examination Survey (NHANE…		BioMed Central Ltd	14726831			Article	Final	All Open Access; Gold Open Access; Green Open Access	Scopus	2-s2.0-85168953873	2023-08-29	PMC10466695
10.1136/bmjresp-2022-001513	https://www.scopus.com/inward/record.uri?eid=2-s2.0-85149493586&doi=10.1136%2fbmjresp-2022-001513&partnerID=40&md5=20a7a9928477e1ed9fddd656fed4a7de	Association between serum uric acid/serum creatinine ratios and lung function in the general American population: National Health and Nutrition Examination Survey (NHANES), 2007-2012	Yes	Included	Serum uric acid/serum creatinine ratios	Lung function	US population	2007	2012			36882222	Wen J.; Wei C.; Giri M.; Zhuang R.; Shuliang G.	Wen, Jun (57660679400); Wei, Chengcheng (57310151000); Giri, Mohan (57189391243); Zhuang, Rongjuan (57463986200); Shuliang, Guo (58132373000)	57660679400; 57310151000; 57189391243; 57463986200; 58132373000	2023	BMJ Open Respiratory Research	10	1	e001513				4	Department of Respiratory and Critical Care Medicine, First Affiliated Hospital of Chongqing Medical University, Chongqing Medical University, Chongqing, China; Department of Urology, Huazhong University of Science and Technology, Wuhan, China	Wen J., Department of Respiratory and Critical Care Medicine, First Affiliated Hospital of Chongqing Medical University, Chongqing Medical University, Chongqing, China; Wei C., Department of Urology, Huazhong University of Science and Technology, Wuhan, China; Giri M., Department of Respiratory and Critical Care Medicine, First Affiliated Hospital of Chongqing Medical University, Chongqing Medica…	Background Assessment of lung function is essential for the early screening chronic airway diseases (CADs). Nevertheless, it is still not widely used for early diagnosing CADs in epidemiological or primary care settings. Thus, we used data from the US National Health and Nutrition Examination Survey (NHANES) to discuss the relationship between the serum uric acid/serum creatinine (SUA/SCr) ratio …		BMJ Publishing Group	20524439			Article	Final	All Open Access; Gold Open Access; Green Open Access	Scopus	2-s2.0-85149493586	2023-03-07	PMC10008480
10.1007/s00592-024-02292-3	https://www.scopus.com/inward/record.uri?eid=2-s2.0-85195220206&doi=10.1007%2fs00592-024-02292-3&partnerID=40&md5=b6dcd5a163a5cbcadc54e4fafb9d09d6	Association between serum vitamin D concentration and liver fibrosis in diabetes mellitus patients: a cross-sectional study from the NHANES database	Yes	Included	Serum vitamin D concentrations	Liver fibrosis	US middle-aged and older adults	2017	2018			38831202	Li J.; Yan N.; Li X.; He S.	Li, Jing (59156503900); Yan, Ni (57220596883); Li, Xiaofeng (58748459200); He, Shenglin (59156905300)	59156503900; 57220596883; 58748459200; 59156905300	2024	Acta Diabetologica							0	Department of Endocrinology Diabetes, Shaanxi Provincial People’s Hospital, No. 256 Youyi West Road, Beilin District, Xi’an, 710068, China	Li J., Department of Endocrinology Diabetes, Shaanxi Provincial People’s Hospital, No. 256 Youyi West Road, Beilin District, Xi’an, 710068, China; Yan N., Department of Endocrinology Diabetes, Shaanxi Provincial People’s Hospital, No. 256 Youyi West Road, Beilin District, Xi’an, 710068, China; Li X., Department of Endocrinology Diabetes, Shaanxi Provincial People’s Hospital, No. 256 Youyi West Ro…	Aim: Liver fibrosis (LF) is a common complication of diabetes mellitus (DM). Studies have found that vitamin D (VD), as a modifiable factor has been reported to be associated with LF. The relationship between serum VD concentration and LF in DM patients has rarely been reported. The aim of this study was to assess the association between serum VD concentration and LF in DM patients. Methods: In t…		Springer-Verlag Italia s.r.l.	9405429		ACDAE	Article	Article in press		Scopus	2-s2.0-85195220206	2024-06-03
10.1136/bmjopen-2021-058164	https://www.scopus.com/inward/record.uri?eid=2-s2.0-85128265199&doi=10.1136%2fbmjopen-2021-058164&partnerID=40&md5=c091d4c82ae021ef8aec2c521baf2d3d	Association between serum vitamin D levels and Helicobacter pylori cytotoxic-associated gene A seropositivity: A cross-sectional study in US adults from NHANES III	Yes	Included	Serum vitamin D concentrations	Helicobacter pylori cytotoxic-associated gene A seropositivity	US adults	1988	1991			35418433	Kuang W.-M.; Ren Y.-J.; Chen X.; Luo Q.; Chen W.; Pan H.-G.; Li R.-L.; Hu L.	Kuang, Wei-Ming (57578307000); Ren, Yu-Jie (57268394800); Chen, Xu (57196024621); Luo, Qi (53874119600); Chen, Weijing (57197830924); Pan, Huai-Geng (57226772489); Li, Ru-Liu (35272936700); Hu, Ling (57191594879)	57578307000; 57268394800; 57196024621; 53874119600; 57197830924; 57226772489; 35272936700; 57191594879	2022	BMJ Open	12	4	e058164				1	Institute of Gastroenterology, Guangzhou University of Chinese Medicine, Guangdong, Guangzhou, China; Science and Technology Innovation Center, Guangzhou University of Chinese Medicine, Guangdong, Guangzhou, China; First Affiliated Hospital, Guangzhou University of Traditional Chinese Medicine, Guangdong, Guangzhou, China	Kuang W.-M., Institute of Gastroenterology, Guangzhou University of Chinese Medicine, Guangdong, Guangzhou, China, Science and Technology Innovation Center, Guangzhou University of Chinese Medicine, Guangdong, Guangzhou, China; Ren Y.-J., Institute of Gastroenterology, Guangzhou University of Chinese Medicine, Guangdong, Guangzhou, China, Science and Technology Innovation Center, Guangzhou Univer…	Objective To assess the association of serum vitamin D (VD) levels and Helicobacter pylori (H. pylori) cytotoxic-associated gene A (CagA) seropositivity, and further explore potential effect modifiers in this association. Design Cross-sectional study. Setting Data from phase I of the National Health and Nutrition Examination Survey (NHANES III, 1988-1991) led by the Center for Disease Control and…		BMJ Publishing Group	20446055			Article	Final	All Open Access; Gold Open Access; Green Open Access	Scopus	2-s2.0-85128265199	2022-04-14	PMC9014105
10.3389/fendo.2023.1243999	https://www.scopus.com/inward/record.uri?eid=2-s2.0-85171539801&doi=10.3389%2ffendo.2023.1243999&partnerID=40&md5=b9d140191343dc34e976ea6df9c9e2b7	Association between serum vitamin D levels and sensitivity to thyroid hormone indices: a cross-sectional observational study in NHANES 2007–2012	Yes	Included	Serum vitamin D concentrations	Sensitivity to thyroid hormone indicies	US adults	2007	2012			37745711	Chen S.; Yang W.; Guo Z.; Lv X.; Zou Y.	Chen, Si (58602350600); Yang, Wei (58599583200); Guo, Zhen (57833106100); Lv, Xiaofei (58342533900); Zou, Yandun (55513789800)	58602350600; 58599583200; 57833106100; 58342533900; 55513789800	2023	Frontiers in Endocrinology	14		1243999				3	Department of Internal Medicine, Guangdong Women and Children Hospital, Guangdong, Guangzhou, China	Chen S., Department of Internal Medicine, Guangdong Women and Children Hospital, Guangdong, Guangzhou, China; Yang W., Department of Internal Medicine, Guangdong Women and Children Hospital, Guangdong, Guangzhou, China; Guo Z., Department of Internal Medicine, Guangdong Women and Children Hospital, Guangdong, Guangzhou, China; Lv X., Department of Internal Medicine, Guangdong Women and Children H…	Objective: We designed this study to determine whether there is a link between vitamin D levels and sensitivity to thyroid hormone and to provide a new perspective for studying the relationship between vitamin D and thyroid disease. Methods: Our study included 8,126 participators from the National Health and Nutrition Examination Survey (NHANES) database between 2007 and 2012. We used weighted mu…		Frontiers Media SA	16642392			Article	Final	All Open Access; Gold Open Access; Green Open Access	Scopus	2-s2.0-85171539801	2023-09-25	PMC10513485
10.1186/s12887-022-03688-2	https://www.scopus.com/inward/record.uri?eid=2-s2.0-85141128770&doi=10.1186%2fs12887-022-03688-2&partnerID=40&md5=cd437734635b9974eef91196acc8c6b8	Association between serum vitamin D levels and visceral adipose tissue among adolescents: a cross-sectional observational study in NHANES 2011–2015	Yes	Included	Serum vitamin D concentrations	Visceral adipose tissue	US children and adolescents	2011	2016			36333688	Li Y.-F.; Zheng X.; Gao W.-L.; Tao F.; Chen Y.	Li, Yan-feng (57799417600); Zheng, Xiao (57801999300); Gao, Wen-lan (57799417700); Tao, Feng (55555420800); Chen, Yi (57800156800)	57799417600; 57801999300; 57799417700; 55555420800; 57800156800	2022	BMC Pediatrics	22	1	634				5	Department of Rehabilitation, Shanghai Municipal Hospital of Traditional Chinese Medicine, Shanghai University of Traditional Chinese Medicine, Shanghai, 200071, China; Department of Endocrinology, Shanghai Municipal Hospital of Traditional Chinese Medicine, Shanghai University of Traditional Chinese Medicine, Shanghai, 200071, China	Li Y.-F., Department of Rehabilitation, Shanghai Municipal Hospital of Traditional Chinese Medicine, Shanghai University of Traditional Chinese Medicine, Shanghai, 200071, China; Zheng X., Department of Rehabilitation, Shanghai Municipal Hospital of Traditional Chinese Medicine, Shanghai University of Traditional Chinese Medicine, Shanghai, 200071, China; Gao W.-L., Department of Endocrinology, S…	Background: In recent years, obesity and vitamin D deficiency are more prevalent among adolescents. Improving our knowledge of the link between vitamin D and visceral adipose tissue (VAT) is essential for the health of adolescents. This study aimed to examine the connection between serum vitamin D levels and VAT mass among adolescents participating in the United States. Methods: This is a cross-s…		BioMed Central Ltd	14712431		BPMEB	Article	Final	All Open Access; Gold Open Access	Scopus	2-s2.0-85141128770	2022-11-05	PMC9635166
10.1038/s41443-024-00867-w	https://www.scopus.com/inward/record.uri?eid=2-s2.0-85190106279&doi=10.1038%2fs41443-024-00867-w&partnerID=40&md5=089130e4adbd3168a0f79c8c4fbadec8	Association between severe headache or migraine and erectile dysfunction in American adults: a cross-sectional of data study from the NHANES	Yes	Included	Migraines	Erectile dysfunction	US adult males	2001	2004			38609543	Wu X.; Zhang Y.; Liu G.; Jiang H.; Zhang X.	Wu, Xu (57221108238); Zhang, Yuyang (57215205885); Liu, Guodong (57222013133); Jiang, Hui (58061493500); Zhang, Xiansheng (41763088900)	57221108238; 57215205885; 57222013133; 58061493500; 41763088900	2024	International Journal of Impotence Research							0	Department of Urology, the First Affiliated Hospital of Anhui Medical University, Anhui, Hefei, China; Institute of Urology, the First Affiliated Hospital of Anhui Medical University, Anhui, Hefei, China; Anhui Province Key Laboratory of Genitourinary Diseases, Anhui Medical University, Anhui, Hefei, China; Department of Urology, Peking University First Hospital Institute of Urology, Peking Unive…	Wu X., Department of Urology, the First Affiliated Hospital of Anhui Medical University, Anhui, Hefei, China, Institute of Urology, the First Affiliated Hospital of Anhui Medical University, Anhui, Hefei, China, Anhui Province Key Laboratory of Genitourinary Diseases, Anhui Medical University, Anhui, Hefei, China; Zhang Y., Department of Urology, the First Affiliated Hospital of Anhui Medical Uni…	Currently, few studies have explored the relationship between severe headache or migraine and erectile dysfunction (ED). The aim of our study was to assess the association between severe headache or migraine and ED in adult men in the US from the National Health and Nutrition Examination Survey (NHANES). We used data from two separate NHANES datasets for the analysis: 2001–2002 and 2003–2004. We …		Springer Nature	9559930		IJIRF	Article	Article in press		Scopus	2-s2.0-85190106279	2024-04-12
10.1371/journal.pone.0303398	https://www.scopus.com/inward/record.uri?eid=2-s2.0-85199581338&doi=10.1371%2fjournal.pone.0303398&partnerID=40&md5=7dd2c70d0020ca0c7c2f5ca796b5aae6	Association between SII and markers of liver injury: A cross-sectional study from the NHANES (2017–2020)	Yes	Included	Systemic immune-inflammation index	Liver injury	US adults	2017	2020			39052624	Zhang X.-F.; Qin Y.-Y.	Zhang, Xu-Feng (59234673700); Qin, Yu-Yan (59234299300)	59234673700; 59234299300	2024	PLoS ONE	19	45480	e0303398				0	Department of Hepatobiliary Surgery, People’s Hospital of Longhua, Shenzhen, China; Department of General Medicine, People’s Hospital of Longhua, Shenzhen, China	Zhang X.-F., Department of Hepatobiliary Surgery, People’s Hospital of Longhua, Shenzhen, China; Qin Y.-Y., Department of General Medicine, People’s Hospital of Longhua, Shenzhen, China	Introduction A novel indicator of inflammation is the systemic immune-inflammation index (SII), and liver dysfunction is linked to the advancement of inflammation. In light of this, this study aims to look into any potential connections between SII and markers of liver injury. Methods A cross-sectional study was conducted using the National Health and Nutrition Examination (NHANES) dataset for 20…		Public Library of Science	19326203		POLNC	Article	Final	All Open Access; Gold Open Access	Scopus	2-s2.0-85199581338	2024-07-25	PMC11271860
10.1016/j.heliyon.2024.e27764	https://www.scopus.com/inward/record.uri?eid=2-s2.0-85187714662&doi=10.1016%2fj.heliyon.2024.e27764&partnerID=40&md5=e6f271788d82c1f22e30899bb466924c	Association between Sitting Time and Urinary Incontinence in the US population: Data from the National Health and Nutrition Examination Survey (NHANES) 2007 to 2018	Yes	Included	Sedentary behavior	Urinary incontinence	US population	2007	2018			38510052	Di X.; Yuan C.; Xiang L.; Wang G.; Liao B.	Di, Xingpeng (57217872671); Yuan, Chi (57217090728); Xiang, Liyuan (57217854579); Wang, Guanbo (57205515023); Liao, Banghua (25724358200)	57217872671; 57217090728; 57217854579; 57205515023; 25724358200	2024	Heliyon	10	6	e27764				0	Department of Urology, Institute of Urology (Laboratory of Reconstructive Urology), West China Hospital, Sichuan University, Chengdu, China; Department of Pediatric Surgery, West China Hospital, Sichuan University, Sichuan, Chengdu, China; Department of Clinical Research Management, West China Hospital, Sichuan University, Chengdu, China; Department of Epidemiology, Harvard T.H. Chan School of Pu…	Di X., Department of Urology, Institute of Urology (Laboratory of Reconstructive Urology), West China Hospital, Sichuan University, Chengdu, China; Yuan C., Department of Pediatric Surgery, West China Hospital, Sichuan University, Sichuan, Chengdu, China; Xiang L., Department of Urology, Institute of Urology (Laboratory of Reconstructive Urology), West China Hospital, Sichuan University, Chengdu,…	Background: Urinary incontinence (UI) is a common health problem that affects the quality of life and health of millions of people in the United States (US). We aimed to investigate the association between sitting time and UI symptoms in the US population. Methods: A cross-sectional survey of participants aged 20 and above from the National Health and Nutrition Examination Survey 2007–2018 was pe…		Elsevier Ltd	24058440			Article	Final	All Open Access; Gold Open Access	Scopus	2-s2.0-85187714662	2024-03-21	PMC10950664
10.1186/s12889-024-18665-w	https://www.scopus.com/inward/record.uri?eid=2-s2.0-85192152819&doi=10.1186%2fs12889-024-18665-w&partnerID=40&md5=c168e53dc54ca2598d3a121116b87160	Association between sleep disorders and physical activity in middle-aged Americans: a cross-sectional study from NHANES	Yes	Included	Sleep health	Physical activity	US middle-aged and older adults	2007	2018			38714990	Fei Z.; Zhu X.; Shan Q.; Wan F.; Tu Y.; Lv X.	Fei, ZhiYing (58876238400); Zhu, XiaoYing (57385308000); Shan, QiDan (58875336400); Wan, FangYuan (58069849300); Tu, YingYing (58875160400); Lv, XiaoHeng (58687651400)	58876238400; 57385308000; 58875336400; 58069849300; 58875160400; 58687651400	2024	BMC Public Health	24	1	1248				0	Nursing Department, Sir Run Run Shaw Hospital, Zhejiang University School of Medicine, 3 Qingchundong Road, Zhejiang Province, Hangzhou, 310016, China	Fei Z., Nursing Department, Sir Run Run Shaw Hospital, Zhejiang University School of Medicine, 3 Qingchundong Road, Zhejiang Province, Hangzhou, 310016, China; Zhu X., Nursing Department, Sir Run Run Shaw Hospital, Zhejiang University School of Medicine, 3 Qingchundong Road, Zhejiang Province, Hangzhou, 310016, China; Shan Q., Nursing Department, Sir Run Run Shaw Hospital, Zhejiang University Sch…	Background: Among the numerous studies on physical activity and sleep disorders, few have focused on physical activity and sleep disorders in middle-aged people who are particularly stressed. A restricted cubic web (RCS) technique was applied to determine whether physical activity and the self-rated prevalence of sleep disorders exhibit a dose-response relationship in middle-aged adults. Methods:…		BioMed Central Ltd	14712458			Article	Final	All Open Access; Gold Open Access	Scopus	2-s2.0-85192152819	2024-05-07	PMC11075315
10.1186/s12889-022-13524-y	https://www.scopus.com/inward/record.uri?eid=2-s2.0-85131133535&doi=10.1186%2fs12889-022-13524-y&partnerID=40&md5=6b5c4895986e9d87905408fc83b19180	Association between sleep duration and albumin in US adults: a cross-sectional study of NHANES 2015–2018	Yes	Included	Sleep health	Albumin	US adults	2015	2018			35655296	Li J.; Guo L.	Li, Jingxian (58610908000); Guo, Lizhong (57213818930)	58610908000; 57213818930	2022	BMC Public Health	22	1	1102				9	Nanjing University of Chinese Medicine, Nanjing, 210029, China; Jining NO.1 People’s Hospital, Jining, 272000, China	Li J., Nanjing University of Chinese Medicine, Nanjing, 210029, China, Jining NO.1 People’s Hospital, Jining, 272000, China; Guo L., Nanjing University of Chinese Medicine, Nanjing, 210029, China	Background: Albumin has multiple functions and is used in the clinical assessment of liver function, kidney function and nutritional status. However, few epidemiological studies have evaluated the association between sleep duration and albumin. Therefore, we carried out a cross-sectional study to address this issue. The aim of the study was to investigate the association between sleep duration an…		BioMed Central Ltd	14712458			Article	Final	All Open Access; Gold Open Access	Scopus	2-s2.0-85131133535	2022-06-02	PMC9161202
10.1016/j.sleh.2022.08.003	https://www.scopus.com/inward/record.uri?eid=2-s2.0-85140708076&doi=10.1016%2fj.sleh.2022.08.003&partnerID=40&md5=0f3c4a52efc0e49b6f40b053a617475d	Association between sleep duration and kidney stones in 34 190 American adults: A cross-sectional analysis of NHANES 2007-2018	Yes	Included	Sleep health	Kidney stones	US adults	2007	2018			36216750	Yin S.; Wang J.; Bai Y.; Yang Z.; Cui J.; Wang J.	Yin, Shan (57219930195); Wang, Jiahao (57215508071); Bai, Yunjin (56033763700); Yang, Zhenzhen (57202679257); Cui, Jianwei (57219927613); Wang, Jia (56011634600)	57219930195; 57215508071; 56033763700; 57202679257; 57219927613; 56011634600	2022	Sleep Health	8	6		671	677	6	9	Department of Urology, Affiliated Hospital of North Sichuan Medical College, Nanchong, China; Department of Urology, Institute of Urology, West China Hospital, Sichuan University, Chengdu, China; Department of Clinical Laboratory, Nanchong Central Hospital, Nanchong, China	Yin S., Department of Urology, Affiliated Hospital of North Sichuan Medical College, Nanchong, China, Department of Urology, Institute of Urology, West China Hospital, Sichuan University, Chengdu, China; Wang J., Department of Urology, Institute of Urology, West China Hospital, Sichuan University, Chengdu, China; Bai Y., Department of Urology, Institute of Urology, West China Hospital, Sichuan Un…	Objective: To explore the association between sleep duration and kidney stones among United States adults. Participants and methods: This cross-sectional study is based on National Health and Nutrition Examination Surveys (NHANES) 2007-2018. Participants aged 20 years and above who self-reported history of kidney stones and sleep duration were included. Weighted proportions, multivariable analysi…		Elsevier Inc.	23527218			Article	Final		Scopus	2-s2.0-85140708076	2022-10-10
10.1016/j.pmedr.2024.102790	https://www.scopus.com/inward/record.uri?eid=2-s2.0-85195649326&doi=10.1016%2fj.pmedr.2024.102790&partnerID=40&md5=0e544294f5914f4af3cc211205183d35	Association between sleep duration and subjective memory complaints: A large-scale cross-sectional study based on NHANES	Yes	Included	Sleep health	Subjective memory complaints	US adults	2015	2018			38975279	Xie X.; Zheng X.; Mei L.; Hu Y.; Liu J.; Ma G.; Yang Y.; Dai Q.; Ma M.	Xie, Xiaoguang (59167812600); Zheng, Xiaojing (59167933700); Mei, Lan (59168579000); Hu, Yuanzhi (59167933800); Liu, Jing (59167812700); Ma, Guohua (59168061000); Yang, Yan (59168579100); Dai, Qiuyin (59168579200); Ma, Menghui (59168579300)	59167812600; 59167933700; 59168579000; 59167933800; 59167812700; 59168061000; 59168579100; 59168579200; 59168579300	2024	Preventive Medicine Reports	43		102790				0	Shenzhen Luohu District Hospital of Traditional Chinese Medicine, Shenzhen, China; Shenzhen Luohu Hospital Group Luohu People's Hospital, Shenzhen, China; Gansu University of Traditional Chinese Medicine, Lanzhou, China	Xie X., Shenzhen Luohu District Hospital of Traditional Chinese Medicine, Shenzhen, China; Zheng X., Shenzhen Luohu District Hospital of Traditional Chinese Medicine, Shenzhen, China; Mei L., Gansu University of Traditional Chinese Medicine, Lanzhou, China; Hu Y., Shenzhen Luohu Hospital Group Luohu People's Hospital, Shenzhen, China; Liu J., Shenzhen Luohu District Hospital of Traditional Chines…	Objective: When chatting, people often forget what they want to say, that is, they suffer from subjective memory complaints (SMCs). This research examines the Association between sleep duration and self-reported SMC in a sample representing the entire United States. Methods: We examined data from 5567 individuals (aged 20–80) who participated in the National Health and Nutrition Examination Surve…		Elsevier Inc.	22113355			Article	Final	All Open Access; Gold Open Access	Scopus	2-s2.0-85195649326	2024-07-08	PMC11225028
10.1038/s41598-022-05124-y	https://www.scopus.com/inward/record.uri?eid=2-s2.0-85123443706&doi=10.1038%2fs41598-022-05124-y&partnerID=40&md5=abf12ba986a1526c51e98bb5d8aa5dc0	Association between sleep duration on workdays and blood pressure in non-overweight/obese population in NHANES: a public database research	Yes	Included	Sleep health	Blood pressure	US adults with obesity	2015	2018			35064191	Su Y.; Li C.; Long Y.; He L.; Ding N.	Su, Yingjie (57329859400); Li, Changluo (57221413748); Long, Yong (57330249500); He, Liudang (57403786300); Ding, Ning (57221420779)	57329859400; 57221413748; 57330249500; 57403786300; 57221420779	2022	Scientific Reports	12	1	1133				2	Department of Emergency Medicine, The Affiliated Changsha Central Hospital, Hengyang Medical School, University of South China, No. 161 Shaoshan South Road, Hunan, Changsha, 410004, China	Su Y., Department of Emergency Medicine, The Affiliated Changsha Central Hospital, Hengyang Medical School, University of South China, No. 161 Shaoshan South Road, Hunan, Changsha, 410004, China; Li C., Department of Emergency Medicine, The Affiliated Changsha Central Hospital, Hengyang Medical School, University of South China, No. 161 Shaoshan South Road, Hunan, Changsha, 410004, China; Long Y.…	This study aimed to explore the association between sleep duration on workdays and blood pressure (BP) including systolic blood pressure (SBP) and diastolic blood pressure (DBP) in non-overweight/obese population. A cross-sectional study composed of 2887 individuals from NHANES was conducted. Subjective sleep duration on workdays were evaluated by the questionnaire. Multiple linear regression ana…		Nature Research	20452322			Article	Final	All Open Access; Gold Open Access; Green Open Access	Scopus	2-s2.0-85123443706	2022-01-22	PMC8782988
10.1210/jendso/bvae124	https://www.scopus.com/inward/record.uri?eid=2-s2.0-85198633190&doi=10.1210%2fjendso%2fbvae124&partnerID=40&md5=825bd08bc167418de7acc064d86ec50a	Association Between Systemic Immune Inflammation Index and Diabetes Mellitus in the NHANES 2003-2018 Population	Yes	Included	Systemic immune-inflammation index	Diabetes	US adults	2003	2018			38974989	Yan Y.; Lu H.; Zheng Y.; Lin S.	Yan, Yufeng (58080514100); Lu, Hongjing (58693561800); Zheng, Yaguo (55847456700); Lin, Song (55535132700)	58080514100; 58693561800; 55847456700; 55535132700	2024	Journal of the Endocrine Society	8	8	bvae124				0	Department of Cardiology, Nanjing First Hospital, Nanjing Medical University, Jiangsu, Nanjing, 210008, China; Department of Cardiology, Nanjing First Hospital, Nanjing Medical University, No. 68 Changle Road, Qinhuai District, Nanjing, Jiangsu, 210006, China	Yan Y., Department of Cardiology, Nanjing First Hospital, Nanjing Medical University, Jiangsu, Nanjing, 210008, China; Lu H., Department of Cardiology, Nanjing First Hospital, Nanjing Medical University, Jiangsu, Nanjing, 210008, China; Zheng Y., Department of Cardiology, Nanjing First Hospital, Nanjing Medical University, Jiangsu, Nanjing, 210008, China, Department of Cardiology, Nanjing First H…	Objects: This study aimed to explore the association between the Systemic Immune-Inflammation Index (SII) and diabetes mellitus (DM) and to assess its influence on the prognosis of the DM and no-DM groups. Methods: The study used data from the National Health and Nutrition Examination Survey; 9643 participants were included. Logistic regression analysis was employed to evaluate connections betwee…		Endocrine Society	24721972			Article	Final	All Open Access; Gold Open Access	Scopus	2-s2.0-85198633190	2024-07-08	PMC11226779
10.3389/fmed.2024.1461596	https://www.scopus.com/inward/record.uri?eid=2-s2.0-85203797773&doi=10.3389%2ffmed.2024.1461596&partnerID=40&md5=93ed49a3ba93754ca283c9bf3a8ffc25	Association between systemic immune-inflammation index and atopic dermatitis: a cross-sectional study of NHANES 2001–2006	Yes	Included	Systemic immune-inflammation index	Atopic dermatitis	US adults	2001	2006			39267962	Ding Q.; Lin L.; Li X.; Xie X.; Lu T.	Ding, Qike (57803492900); Lin, Lihong (58802281700); Li, Xiaoting (58802111500); Xie, Xiaoping (57733459000); Lu, Tao (57188747911)	57803492900; 58802281700; 58802111500; 57733459000; 57188747911	2024	Frontiers in Medicine	11		1461596				0	Department of Dermatology, The First Affiliated Hospital of Shantou University Medical College, Guangdong, Shantou, China	Ding Q., Department of Dermatology, The First Affiliated Hospital of Shantou University Medical College, Guangdong, Shantou, China; Lin L., Department of Dermatology, The First Affiliated Hospital of Shantou University Medical College, Guangdong, Shantou, China; Li X., Department of Dermatology, The First Affiliated Hospital of Shantou University Medical College, Guangdong, Shantou, China; Xie X.…	Background: While several studies have noted a higher SII correlates with multiple diseases, research on the association between SII and atopic dermatitis remains limited. Our cross-sectional study seeks to examine the association between SII and atopic dermatitis among outpatient US adults. Methods: This compensatory cross-sectional study utilized NHANES data from 2001–2006 cycles, conducting sa…		Frontiers Media SA	2296858X			Article	Final	All Open Access; Gold Open Access	Scopus	2-s2.0-85203797773	2024-09-13	PMC11390369
10.3389/fendo.2023.1245199	https://www.scopus.com/inward/record.uri?eid=2-s2.0-85176771937&doi=10.3389%2ffendo.2023.1245199&partnerID=40&md5=8dd3a7ecc66ee28686dd6f0945ead47b	Association between systemic immune-inflammation index and diabetes: a population-based study from the NHANES	Yes	Included	Systemic immune-inflammation index	Diabetes	US adults	2017	2020			38027115	Nie Y.; Zhou H.; Wang J.; Kan H.	Nie, Yiqi (57819920700); Zhou, Haiting (58695881900); Wang, Jing (53980554300); Kan, Hongxing (16233306900)	57819920700; 58695881900; 53980554300; 16233306900	2023	Frontiers in Endocrinology	14		1245199				14	School of Medical Information Engineering, Anhui University of Traditional Chinese Medicine, Anhui, Hefei, China; Anhui Computer Application Research Institute of Chinese Medicine, China Academy of Chinese Medical Sciences, Anhui, Hefei, China; School of Chinese Medicine, Anhui University of Traditional Chinese Medicine, Anhui, Hefei, China	Nie Y., School of Medical Information Engineering, Anhui University of Traditional Chinese Medicine, Anhui, Hefei, China, Anhui Computer Application Research Institute of Chinese Medicine, China Academy of Chinese Medical Sciences, Anhui, Hefei, China; Zhou H., School of Chinese Medicine, Anhui University of Traditional Chinese Medicine, Anhui, Hefei, China; Wang J., School of Chinese Medicine, A…	Background: Systemic Immune-Inflammation Index (SII) has been reported to be associated with diabetes. We aimed to assess possible links between SII and diabetes. Methods: Data were obtained from the 2017-2020 National Health and Nutrition Examination Survey (NHANES) database. After removing missing data for SII and diabetes, we examined patients older than 20 years. Simultaneously, the relations…		Frontiers Media SA	16642392			Article	Final	All Open Access; Gold Open Access	Scopus	2-s2.0-85176771937	2023-11-29	PMC10644783
10.3389/fneur.2024.1432401	https://www.scopus.com/inward/record.uri?eid=2-s2.0-85205019902&doi=10.3389%2ffneur.2024.1432401&partnerID=40&md5=e34a5ed6bb7daa8f2cc18145bcc55da7	Association between systemic immune-inflammation index and serum neurofilament light chain: a population-based study from the NHANES (2013–2014)	Yes	Included	Systemic immune-inflammation index	Serum neurofilament light chain	US adults	2013	2014			39239395	Liu X.; Yang Y.; Lu Q.; Yang J.; Yuan J.; Hu J.; Tu Y.	Liu, Xinyu (59289795700); Yang, Yue (59344195700); Lu, Qiutong (59343742100); Yang, Jianshu (59344048700); Yuan, Jing (59343433400); Hu, Jun (59344195800); Tu, Yue (55413211300)	59289795700; 59344195700; 59343742100; 59344048700; 59343433400; 59344195800; 55413211300	2024	Frontiers in Neurology	15		1432401				0	Department of Traditional Chinese Medicine Rehabilitation, Acupuncture, Moxibustion and Massage College, Health Preservation and Rehabilitation College, Nanjing University of Chinese Medicine, Nanjing, China; Department of Big Data Management and Application, Health Economics and Management College, Nanjing University of Chinese Medicine, Nanjing, China; Department of Chinese Medicine, The First …	Liu X., Department of Traditional Chinese Medicine Rehabilitation, Acupuncture, Moxibustion and Massage College, Health Preservation and Rehabilitation College, Nanjing University of Chinese Medicine, Nanjing, China; Yang Y., Department of Big Data Management and Application, Health Economics and Management College, Nanjing University of Chinese Medicine, Nanjing, China; Lu Q., Department of Chin…	Background: The systemic immune-inflammation index (SII) is a novel inflammatory marker used to assess the immune-inflammatory status of the human body. The systemic immune inflammation has an interplay and mutual relationship with neurological disorders. Serum neurofilament light chain (sNfL) is widely regarded as a potential biomarker for various neurological diseases. The study aimed to examin…		Frontiers Media SA	16642295			Article	Final	All Open Access; Gold Open Access	Scopus	2-s2.0-85205019902	2024-09-06	PMC11374650
10.3390/nu15051177	https://www.scopus.com/inward/record.uri?eid=2-s2.0-85149924351&doi=10.3390%2fnu15051177&partnerID=40&md5=09f6fe7f4e3d14f579d2f303d26fccc3	Association between Systemic Immunity-Inflammation Index and Hyperlipidemia: A Population-Based Study from the NHANES (2015–2020)	Yes	Included	Systemic immune-inflammation index	Hyperlipidemia	US population	2015	2020			36904176	Mahemuti N.; Jing X.; Zhang N.; Liu C.; Li C.; Cui Z.; Liu Y.; Chen J.	Mahemuti, Nayili (58139657800); Jing, Xiyue (56814240600); Zhang, Naijian (58069839900); Liu, Chuanlang (58139446100); Li, Changping (26643470500); Cui, Zhuang (35573038600); Liu, Yuanyuan (57211015281); Chen, Jiageng (56814162800)	58139657800; 56814240600; 58069839900; 58139446100; 26643470500; 35573038600; 57211015281; 56814162800	2023	Nutrients	15	5	1177				82	School of Public Health, Tianjin Medical University, Tianjin, 300070, China; Tianjin Key Laboratory of Cerebral Vascular and Neurodegenerative Diseases, Tianjin Neurosurgical Institute, Tianjin Huanhu Hospital, Tianjin, 300070, China; Tianjin Key Laboratory of Environment, Nutrition and Public Health, Tianjin, 300070, China	Mahemuti N., School of Public Health, Tianjin Medical University, Tianjin, 300070, China; Jing X., Tianjin Key Laboratory of Cerebral Vascular and Neurodegenerative Diseases, Tianjin Neurosurgical Institute, Tianjin Huanhu Hospital, Tianjin, 300070, China; Zhang N., School of Public Health, Tianjin Medical University, Tianjin, 300070, China; Liu C., School of Public Health, Tianjin Medical Univer…	The systemic immunity-inflammation index (SII) is a novel inflammatory marker, and aberrant blood lipid levels are linked to inflammation. This study aimed to look at the probable link between SII and hyperlipidemia. The current cross-sectional investigation was carried out among people with complete SII and hyperlipidemia data from the 2015–2020 National Health and Nutrition Examination Survey (…		MDPI	20726643			Article	Final	All Open Access; Gold Open Access; Green Open Access	Scopus	2-s2.0-85149924351	2023-03-11	PMC10004774
10.1186/s41043-024-00572-w	https://www.scopus.com/inward/record.uri?eid=2-s2.0-85197518949&doi=10.1186%2fs41043-024-00572-w&partnerID=40&md5=92745dc5700191cb6239fa1d951f2c9e	Association between the adherence to Mediterranean diet and depression in rheumatoid arthritis patients: a cross-sectional study from the NHANES database	Yes	Included	Dietary patterns	Depression	US adults with rheumatoid arthritis	2005	2018			38970091	Ma L.; Yuan J.; Yang X.; Yan M.; Li Y.; Niu M.	Ma, Liya (59203743100); Yuan, Jingman (58289430900); Yang, Xichao (59111559600); Yan, Meixi (58289562700); Li, Ying (59204508800); Niu, Min (58288910800)	59203743100; 58289430900; 59111559600; 58289562700; 59204508800; 58288910800	2024	Journal of Health, Population and Nutrition	43	1	103				1	Department of Rheumatology Immunology and Endocrinology, Honghui Hospital Affiliated of Xi’an Jiaotong University, No.76 Nanguo Road, Beilin District, Shaanxi Province, Xi’an, 710061, China; Department of Geriatric, Xi’an Qinhuang Hospital, Shaanxi Province, Xi’an, 710061, China	Ma L., Department of Rheumatology Immunology and Endocrinology, Honghui Hospital Affiliated of Xi’an Jiaotong University, No.76 Nanguo Road, Beilin District, Shaanxi Province, Xi’an, 710061, China; Yuan J., Department of Rheumatology Immunology and Endocrinology, Honghui Hospital Affiliated of Xi’an Jiaotong University, No.76 Nanguo Road, Beilin District, Shaanxi Province, Xi’an, 710061, China; Y…	Background: Rheumatoid arthritis (RA) is a systemic autoimmune disease, and depression is a most frequent comorbid condition associated with RA. Studies have shown that inflammation plays a vital role in the pathophysiology of depression and RA. Mediterranean diet (MED) has been proved to be a healthy anti-inflammatory dietary pattern. This study aims to explore the association between the adhere…		BioMed Central Ltd	16060997		JHPNA	Article	Final	All Open Access; Gold Open Access	Scopus	2-s2.0-85197518949	2024-07-05	PMC11227153
10.1186/s12944-024-02295-7	https://www.scopus.com/inward/record.uri?eid=2-s2.0-85205335917&doi=10.1186%2fs12944-024-02295-7&partnerID=40&md5=70db863ceb6ca43464f5d962c8ee1566	Association between the age-adjusted visceral adiposity index (AVAI) and female infertility status: a cross-sectional analysis of the NHANES 2013–2018	Yes	Included	Visceral adiposity index	Infertility status	US adult females	2013	2018			39334174	Kuang M.; Yu Y.; He S.	Kuang, Mingqin (59263019600); Yu, Ying (59349305700); He, Shanyang (52263773900)	59263019600; 59349305700; 52263773900	2024	Lipids in Health and Disease	23	1	314				0	Guangdong Cardiovascular Institute, Guangdong, Guangzhou, 510080, China; Gynecology and Oncology Department of Ganzhou Cancer Hospital, Jiangxi, Ganzhou, 341000, China; Department of Gynecology, Guangdong Provincial People’s Hospital (Guangdong Academy of Medical Sciences, Southern Medical University, Guangdong, Guangzhou, 510080, China	Kuang M., Guangdong Cardiovascular Institute, Guangdong, Guangzhou, 510080, China, Gynecology and Oncology Department of Ganzhou Cancer Hospital, Jiangxi, Ganzhou, 341000, China; Yu Y., Gynecology and Oncology Department of Ganzhou Cancer Hospital, Jiangxi, Ganzhou, 341000, China; He S., Department of Gynecology, Guangdong Provincial People’s Hospital (Guangdong Academy of Medical Sciences, South…	Background: Obesity stands as an essential factor contributing to infertility in women. Early identification of obese individuals leads to favorable results for female infertility. The objective of this research is to assess the association between the age-adjusted visceral adiposity index (AVAI) and female infertility. Methods: This study was conducted using NHANES data from 2013 to 2018, in whi…		BioMed Central Ltd	1476511X			Article	Final	All Open Access; Gold Open Access	Scopus	2-s2.0-85205335917	2024-09-28	PMC11438287
10.3389/fendo.2024.1376463	https://www.scopus.com/inward/record.uri?eid=2-s2.0-85198508255&doi=10.3389%2ffendo.2024.1376463&partnerID=40&md5=c5f372706b04a0c6faf946f03226755e	Association between the AHA life’s essential 8 and prediabetes/diabetes: a cross-sectional NHANES study	Yes	Included	Life's essential 8	Diabetes	US adults	2007	2018			39086898	Xu W.; Feng Y.; Abdullah G.; Li L.; Fang P.; Tang S.; Yang H.; Kong D.; Huang H.; Wang Y.; Xue Y.	Xu, Wei (57925479100); Feng, Yuntao (58071041400); Abdullah, Guzalnur (59180512600); Li, Ling (57195809466); Fang, Ping (57215648779); Tang, Sijing (58911278100); Yang, Huanhuan (58909882000); Kong, Dehong (57925479000); Huang, Hemin (59180512700); Wang, Yang (59180512800); Xue, Ying (57211882205)	57925479100; 58071041400; 59180512600; 57195809466; 57215648779; 58911278100; 58909882000; 57925479000; 59180512700; 59180512800; 57211882205	2024	Frontiers in Endocrinology	15		1376463				0	Department of Endocrinology and Metabolism, Tongji Hospital, School of Medicine, Tongji University, Shanghai, China; Department of Cardiology, Tongji Hospital, School of Medicine, Tongji University, Shanghai, China	Xu W., Department of Endocrinology and Metabolism, Tongji Hospital, School of Medicine, Tongji University, Shanghai, China; Feng Y., Department of Cardiology, Tongji Hospital, School of Medicine, Tongji University, Shanghai, China; Abdullah G., Department of Endocrinology and Metabolism, Tongji Hospital, School of Medicine, Tongji University, Shanghai, China; Li L., Department of Endocrinology an…	Background and aims: The American Heart Association (AHA) recently introduced the Life’s Essential 8 (LE8) to improve cardiovascular health (CVH). However, the association between LE8 and the risk of prediabetes or diabetes is not yet fully understood. Consequently, this study aims to assess the association between CVH, as evaluated by LE8, and the risk of prediabetes and diabetes. Methods and Re…		Frontiers Media SA	16642392			Article	Final	All Open Access; Gold Open Access	Scopus	2-s2.0-85198508255	2024-08-01	PMC11289523
10.3390/antiox12091740	https://www.scopus.com/inward/record.uri?eid=2-s2.0-85172228576&doi=10.3390%2fantiox12091740&partnerID=40&md5=626fafa474c7bea82b9d11f7fd565595	Association between the Composite Dietary Antioxidant Index and Atherosclerotic Cardiovascular Disease in Postmenopausal Women: A Cross-Sectional Study of NHANES Data, 2013–2018	Yes	Included	Composite dietary antioxidant index	Cardiovascular disease	US adult postmenopausal females	2013	2018			37760043	Liu C.; Lai W.; Zhao M.; Zhang Y.; Hu Y.	Liu, Chenning (58111968600); Lai, Wenyu (58617519900); Zhao, Meiduo (57202728963); Zhang, Yexuan (58617520000); Hu, Yuanjia (55102844400)	58111968600; 58617519900; 57202728963; 58617520000; 55102844400	2023	Antioxidants	12	9	1740				20	State Key Laboratory of Quality Research in Chinese Medicine, Institute of Chinese Medical Sciences, University of Macau, 999078, Macao; Department of Public Health and Medicinal Administration, Faculty of Health Sciences, University of Macau, 999078, Macao; Department of Epidemiology and Biostatistics, Institute of Basic Medical Sciences Chinese Academy of Medical Sciences, School of Basic Medic…	Liu C., State Key Laboratory of Quality Research in Chinese Medicine, Institute of Chinese Medical Sciences, University of Macau, 999078, Macao, Department of Public Health and Medicinal Administration, Faculty of Health Sciences, University of Macau, 999078, Macao; Lai W., State Key Laboratory of Quality Research in Chinese Medicine, Institute of Chinese Medical Sciences, University of Macau, 99…	The relationship between composite dietary antioxidant index (CDAI) levels and the risk of atherosclerotic cardiovascular disease (ASCVD) in postmenopausal women is unknown. In total, 3109 women from the National Health and Nutrition Examination Survey 2013–2018 were included in this cross-sectional study. We evaluated the association between CDAI levels and the risk of ASCVD by using three logis…		Multidisciplinary Digital Publishing Institute (MDPI)	20763921			Article	Final	All Open Access; Gold Open Access; Green Open Access	Scopus	2-s2.0-85172228576	2023-09-28	PMC10525155
10.1038/s41598-024-63965-1	https://www.scopus.com/inward/record.uri?eid=2-s2.0-85196041998&doi=10.1038%2fs41598-024-63965-1&partnerID=40&md5=d2e82acb75143e579fdddd3a2ebc636b	Association between the composite dietary antioxidant index and metabolic dysfunction-associated steatotic liver disease in adults: a cross-sectional study from NHANES 2017–2020	Yes	Included	Composite dietary antioxidant index	Metabolic-associated fatty liver conditions	US adults	2017	2020			38877074	Yang Z.; Song S.; Li L.; Yuan Z.; Li Y.	Yang, Zheng (57221777006); Song, Shupeng (57072189800); Li, Lufeng (59172554000); Yuan, Zhe (57199854652); Li, Yongguo (8442038100)	57221777006; 57072189800; 59172554000; 57199854652; 8442038100	2024	Scientific Reports	14	1	13801				1	Department of Infectious Diseases, The First Affiliated Hospital of Chongqing Medical University, Chongqing, China; Department of Infectious Disease, Jingzhou Hospital Affiliated to Yangtze University, Jingzhou, China	Yang Z., Department of Infectious Diseases, The First Affiliated Hospital of Chongqing Medical University, Chongqing, China, Department of Infectious Disease, Jingzhou Hospital Affiliated to Yangtze University, Jingzhou, China; Song S., Department of Infectious Diseases, The First Affiliated Hospital of Chongqing Medical University, Chongqing, China; Li L., Department of Infectious Diseases, The …	Metabolic dysfunction-associated steatotic liver disease (MASLD) has emerged as a predominant liver disease worldwide, lacking approved drugs for clinical intervention at present. The composite dietary antioxidant index (CDAI) is used to assess the anti-inflammatory properties of diets, with higher CDAI indicating greater exposure to antioxidants. Therefore, our study aimed to explore the relatio…		Nature Research	20452322			Article	Final	All Open Access; Gold Open Access	Scopus	2-s2.0-85196041998	2024-06-14	PMC11178812
10.1371/journal.pone.0293893	https://www.scopus.com/inward/record.uri?eid=2-s2.0-85177453937&doi=10.1371%2fjournal.pone.0293893&partnerID=40&md5=3941437d0d45dcb1f03a3f78e2c0bff0	Association between the intake of dietary n3 and n6 fatty acids and stroke in US adults: A cross-sectional study of NHANES 2007–2018	Yes	Included	Polyunsaturated fatty acid intake	Stroke	US adults	2007	2018			37971997	Luan M.; Wang J.; Liang K.; Li B.; Liu K.	Luan, Mingya (57979745600); Wang, Jia (58747559800); Liang, Kun (57980116600); Li, Bo (58704538200); Liu, Kewei (57218320154)	57979745600; 58747559800; 57980116600; 58704538200; 57218320154	2023	PLoS ONE	18	45607	e0293893				0	General Practice Department of Medicine, 960th Hospital People’s Liberation Army of China Joint Logist Support Force, Jinan, China; Public Health Department, Weihai Maternal and Child Health Hospital, the Affiliated Weihai Second Municipal Hospital of Qingdao University, Weihai, China; Zhangcun Town Health Center in Huancui District, Weihai, China	Luan M., General Practice Department of Medicine, 960th Hospital People’s Liberation Army of China Joint Logist Support Force, Jinan, China; Wang J., Public Health Department, Weihai Maternal and Child Health Hospital, the Affiliated Weihai Second Municipal Hospital of Qingdao University, Weihai, China; Liang K., General Practice Department of Medicine, 960th Hospital People’s Liberation Army of …	Background The association between the intake of dietary n3 and n6 fatty acids and the risk of stroke is subject to debate. The primary objective of the present research was to establish the correlation in a large sample of American adults. Methods Using data from the National Health and Nutrition Examination Survey (NHANES) between 2007 and 2018, the association of the intake of dietary n3 and n…		Public Library of Science	19326203		POLNC	Article	Final	All Open Access; Gold Open Access	Scopus	2-s2.0-85177453937	2023-11-16	PMC10653462
10.1177/03000605231206305	https://www.scopus.com/inward/record.uri?eid=2-s2.0-85175094841&doi=10.1177%2f03000605231206305&partnerID=40&md5=ceeae8ab055481214e598ddd50c8bef9	Association between the ratio of serum creatinine to cystatin C and bone mineral density in middle-aged and older adults: a cross-sectional study from NHANES database	Yes	Included	Ratio of serum creatinine to cystatin C	Bone mineral density	US middle-aged and older adults	1999	2002			37882728	Wang Z.; Du W.; Ou Y.; Han M.; Hu J.; Quan R.	Wang, Zhenwei (57800313900); Du, Weibin (57207006700); Ou, Yuanbin (58667166800); Han, Meichun (58533101300); Hu, Jintao (57209110668); Quan, Renfu (23467660500)	57800313900; 57207006700; 58667166800; 58533101300; 57209110668; 23467660500	2023	Journal of International Medical Research	51	10					0	Research Institute of Orthopaedics, the Affiliated Jiangnan Hospital of Zhejiang Chinese Medical University, Hangzhou, China; Hangzhou Xiaoshan Hospital of Traditional Chinese Medicine, Hangzhou, China; Orthopedics and Traumatology Department, Hangzhou TCM Hospital Affiliated to Zhejiang Chinese Medical University, Zhejiang, Hangzhou, China	Wang Z., Research Institute of Orthopaedics, the Affiliated Jiangnan Hospital of Zhejiang Chinese Medical University, Hangzhou, China, Hangzhou Xiaoshan Hospital of Traditional Chinese Medicine, Hangzhou, China; Du W., Research Institute of Orthopaedics, the Affiliated Jiangnan Hospital of Zhejiang Chinese Medical University, Hangzhou, China, Hangzhou Xiaoshan Hospital of Traditional Chinese Medi…	Objective: To investigate the association between creatinine to cystatin C ratio (CCR) and bone mineral density (BMD) in middle-aged and older adults. Methods: This cross-sectional study investigated participants aged 50–85, using National Health and Nutrition Examination Survey (NHANES) data from 1999 to 2002. The correlation between CCR and total BMD was assessed by multivariate linear regressi…		SAGE Publications Ltd	3000605		JIMRB	Article	Final	All Open Access; Gold Open Access; Green Open Access	Scopus	2-s2.0-85175094841	2023-10-26	PMC10605689
10.1111/1753-0407.13569	https://www.scopus.com/inward/record.uri?eid=2-s2.0-85193065431&doi=10.1111%2f1753-0407.13569&partnerID=40&md5=34c3782f62550a4e6c5ec0e62f49263d	Association between the skeletal muscle mass to visceral fat area ratio and metabolic dysfunction-associated fatty liver disease: A cross-sectional study of NHANES 2017–2018	Yes	Included	Skeletal muscle mass to visceral fat area ratio	Metabolic-associated fatty liver conditions	US adults	2017	2018			38751375	Mai Z.; Chen Y.; Mao H.; Wang L.	Mai, Zhiliang (57860486100); Chen, Yinfei (58480429000); Mao, Hua (7201795998); Wang, Lisheng (57026505900)	57860486100; 58480429000; 7201795998; 57026505900	2024	Journal of Diabetes	16	6	e13569				1	Department of Gastroenterology, Zhujiang Hospital, Southern Medical University, Guangzhou, China; Department of Gastroenterology, Shenzhen People's Hospital (The Second Clinical Medical College, Jinan University; The First Affiliated Hospital, Southern University of Science and Technology), Shenzhen, China; Department of Endocrinology, Zhujiang Hospital, Southern Medical University, Guangzhou, Ch…	Mai Z., Department of Gastroenterology, Zhujiang Hospital, Southern Medical University, Guangzhou, China, Department of Gastroenterology, Shenzhen People's Hospital (The Second Clinical Medical College, Jinan University; The First Affiliated Hospital, Southern University of Science and Technology), Shenzhen, China; Chen Y., Department of Endocrinology, Zhujiang Hospital, Southern Medical Universi…	Background and Aims: Previous studies have shown that sarcopenic obesity (SO) was associated with nonalcoholic fatty liver disease (NAFLD). However, research is limited in the context of the NAFLD renamed as metabolic dysfunction-associated steatotic liver disease (MASLD) defined by updated diagnostic criteria. The aim of this study was to use the index skeletal muscle mass to visceral fat area r…		John Wiley and Sons Inc	17530393			Article	Final	All Open Access; Gold Open Access	Scopus	2-s2.0-85193065431	2024-05-16	PMC11096813
10.1111/1753-0407.13567	https://www.scopus.com/inward/record.uri?eid=2-s2.0-85193724609&doi=10.1111%2f1753-0407.13567&partnerID=40&md5=8062fe2a3d6cc427b1a49f12d508a923	Association between the stress–hyperglycemia ratio and all-cause mortality in community-dwelling populations: An analysis of the National Health and Nutrition Examination Survey (NHANES) 1999–2014	Yes	Included	Stress–hyperglycemia ratio	All-cause mortality	US adults	1999	2014			38769875	Qiu S.; Liu X.; Lei L.; Liang H.; Li X.; Wang Y.; Yu C.; Li X.; Tang Y.; Wu J.; Wang Y.; Zha D.; Liu X.; Xiao M.; Xiu J.	Qiu, Shifeng (57203554248); Liu, Xiaocong (57192262399); Lei, Li (59135711100); Liang, Hongbin (56666456200); Li, Xue (58676767900); Wang, Yutian (58899765300); Yu, Chen (57214093540); Li, Xiaobo (57351769900); Tang, Yongzhen (57215811354); Wu, Juefei (37099371300); Wang, Yuegang (8511919500); Zha, Daogang (6701451148); Liu, Xuewei (56667787200); Xiao, Min (57576118700); Xiu, Jiancheng (700420817…	57203554248; 57192262399; 59135711100; 56666456200; 58676767900; 58899765300; 57214093540; 57351769900; 57215811354; 37099371300; 8511919500; 6701451148; 56667787200; 57576118700; 7004208178	2024	Journal of Diabetes	16	6	e13567				0	Department of Cardiology, Nanfang Hospital, Southern Medical University, Guangzhou, China; Guangdong Provincial Key Laboratory of Shock and Microcirculation, Nanfang Hospital, Southern Medical University, Guangzhou, China; State Key Laboratory of Organ Failure Research, Nanfang Hospital, Southern Medical University, Guangzhou, China; Department of Cardiology, Shenzhen People's Hospital (The Secon…	Qiu S., Department of Cardiology, Nanfang Hospital, Southern Medical University, Guangzhou, China, Guangdong Provincial Key Laboratory of Shock and Microcirculation, Nanfang Hospital, Southern Medical University, Guangzhou, China, State Key Laboratory of Organ Failure Research, Nanfang Hospital, Southern Medical University, Guangzhou, China; Liu X., Department of Cardiology, Nanfang Hospital, Sou…	Background: Reportedly, the stress–hyperglycemia ratio (SHR) is closely associated with poor prognosis in patients with severe acute disease. However, the community-dwelling may also be in a state of stress due to environmental exposure. Our study aimed to explore the association between SHR and all-cause mortality in the community-dwelling population. Methods: A total of 18 480 participants were…		John Wiley and Sons Inc	17530393			Article	Final	All Open Access; Gold Open Access	Scopus	2-s2.0-85193724609
10.1097/MD.0000000000039711	https://www.scopus.com/inward/record.uri?eid=2-s2.0-85204758181&doi=10.1097%2fMD.0000000000039711&partnerID=40&md5=ddc62f6e137a2b55d6ab9aba89c4a158	Association between the systemic immune-inflammation index and hearing loss A cross-sectional study of NHANES 2005 to 2018	Yes	Included	Systemic immune-inflammation index	Hearing loss	US adults	2005	2018			39312354	Zhao L.; Zhang X.; Chen L.	Zhao, Limei (59340381300); Zhang, Xi (59340302700); Chen, Lu (59340364300)	59340381300; 59340302700; 59340364300	2024	Medicine (United States)	103	38		e39711			0	Department of Otolaryngology Head and Neck Surgery, Jiangjin Hospital of Chongqing University, Chongqing University, Chongqing, China; Department of Gastroenterology, The Third Affiliated Hospital of Chongqing Medical University, Chongqing Medical University, Chongqing, China	Zhao L., Department of Otolaryngology Head and Neck Surgery, Jiangjin Hospital of Chongqing University, Chongqing University, Chongqing, China; Zhang X., Department of Gastroenterology, The Third Affiliated Hospital of Chongqing Medical University, Chongqing Medical University, Chongqing, China; Chen L., Department of Otolaryngology Head and Neck Surgery, Jiangjin Hospital of Chongqing University…	The relationship between systemic inflammation and hearing loss (HL) remains unclear. To investigate the association between the systemic immune-inflammation index (SII) and objective HL, this study was performed. Participants from the National Health and Nutrition Examination Survey (NHANES) spanning from 2005 to 2018 were analyzed. Two types of hearing loss were investigated: speech-frequency h…		Lippincott Williams and Wilkins	257974		MEDIA	Article	Final		Scopus	2-s2.0-85204758181	2024-09-23	PMC11419414
10.3389/fimmu.2023.1116224	https://www.scopus.com/inward/record.uri?eid=2-s2.0-85149710740&doi=10.3389%2ffimmu.2023.1116224&partnerID=40&md5=cb55a8802aff7549b455dcb69002feb7	Association between the systemic immune-inflammation index and kidney stone: A cross-sectional study of NHANES 2007-2018	Yes	Included	Systemic immune-inflammation index	Kidney stones	US adults	2007	2018			36895572	Di X.; Liu S.; Xiang L.; Jin X.	Di, Xingpeng (57217872671); Liu, Shaozhuang (57215681024); Xiang, Liyuan (57217854579); Jin, Xi (26022461000)	57217872671; 57215681024; 57217854579; 26022461000	2023	Frontiers in Immunology	14		1116224				25	Department of Urology, Institute of Urology (Laboratory of Reconstructive Urology), West China Hospital, Sichuan University, Sichuan, Chengdu, China; Department of Urology, Shengjing Hospital of China Medical University, Liaoning, Shenyang, China; Department of Clinical Research Management, West China Hospital, Sichuan University, Sichuan, Chengdu, China	Di X., Department of Urology, Institute of Urology (Laboratory of Reconstructive Urology), West China Hospital, Sichuan University, Sichuan, Chengdu, China; Liu S., Department of Urology, Shengjing Hospital of China Medical University, Liaoning, Shenyang, China; Xiang L., Department of Urology, Institute of Urology (Laboratory of Reconstructive Urology), West China Hospital, Sichuan University, S…	Background: The incidence rate of kidney stones increased over the past decades globally, which brought medical expenditure and social burden. The systemic immune-inflammatory index (SII) was initially identified as a prognosis of multiple diseases. We performed an updated analysis on the impact of SII on kidney stones. Methods: This compensatory cross-sectional study enrolled participants from t…		Frontiers Media S.A.	16643224			Article	Final	All Open Access; Gold Open Access; Green Open Access	Scopus	2-s2.0-85149710740	2023-03-10	PMC9989007
10.1016/j.chemosphere.2022.135743	https://www.scopus.com/inward/record.uri?eid=2-s2.0-85135399405&doi=10.1016%2fj.chemosphere.2022.135743&partnerID=40&md5=2a1e92a6e6205ebb6d98dc16f158948f	Association between trichlorophenols and neurodegenerative diseases: A cross-sectional study from NHANES 2003–2010	Yes	Included	Trichlorophenols	Neurodegenerative diseases	US adults	2003	2010			35870612	Zhao J.; Li F.; Wu Q.; Cheng Y.; Liang G.; Wang X.; Fang S.; Wang Q.; Fan X.; Fang J.	Zhao, Jianhe (57653440200); Li, Fengquan (57652881800); Wu, Qihui (57202877485); Cheng, Yiping (57216716043); Liang, Guorui (57652325600); Wang, Xue (58139716500); Fang, Shuhuan (35081915500); Wang, Qi (57218083697); Fan, Xiude (57201528949); Fang, Jiansong (55751614400)	57653440200; 57652881800; 57202877485; 57216716043; 57652325600; 58139716500; 35081915500; 57218083697; 57201528949; 55751614400	2022	Chemosphere	307		135743				11	Science and Technology Innovation Center, Guangzhou University of Chinese Medicine, Guangzhou, China; Guangzhou Brightintel Biotech Co.,Ltd., Guangzhou, China; Clinical Research Center, Hainan Provincial Hospital of Traditional Chinese Medicine, Guangzhou University of Chinese Medicine, Haikou, China; Department of Endocrinology, Shandong Provincial Hospital Affiliated to Shandong First Medical U…	Zhao J., Science and Technology Innovation Center, Guangzhou University of Chinese Medicine, Guangzhou, China; Li F., Guangzhou Brightintel Biotech Co.,Ltd., Guangzhou, China; Wu Q., Clinical Research Center, Hainan Provincial Hospital of Traditional Chinese Medicine, Guangzhou University of Chinese Medicine, Haikou, China; Cheng Y., Department of Endocrinology, Shandong Provincial Hospital Affil…	Purpose of the research: To evaluate the association of the exposure of trichlorophenols (TCPs) on the morbidity and mortality of patients with Parkinson's disease (PD) and Alzheimer's disease (AD) using the data from the National Health and Nutrition Examination Survey (NHANES) 2003–2010. Multivariable logistic regression models and COX regression were used to evaluate the association between TC…		Elsevier Ltd	456535		CMSHA	Article	Final		Scopus	2-s2.0-85135399405	2022-07-23
10.1186/s12944-024-02306-7	https://www.scopus.com/inward/record.uri?eid=2-s2.0-85204465759&doi=10.1186%2fs12944-024-02306-7&partnerID=40&md5=7efbb2f484470242285be2c62eabe23d	Association between triglyceride glucose body mass index and urinary incontinence: a cross-sectional study from the National Health and Nutrition Examination Survey (NHANES) 2001 to 2018	Yes	Included	Triglyceride glucose body mass index	Urinary incontinence	US adults	2001	2018			39304881	Li J.; Xie R.; Tian H.; Wang D.; Mo M.; Yang J.; Guo W.	Li, JiHang (58485853400); Xie, Ruijie (57454499200); Tian, Hu (59336484600); Wang, Dong (58733237400); Mo, MingShen (59335648100); Yang, JianKun (55757734400); Guo, WenBin (35299137100)	58485853400; 57454499200; 59336484600; 58733237400; 59335648100; 55757734400; 35299137100	2024	Lipids in Health and Disease	23	1	304				0	Department of Urology, The Third Affiliated Hospital of Southern Medical University, Guangzhou, 510630, China; Department of Hand & amp; Foot Surgery, Hengyang Medical School, The Affiliated Nanhua Hospital, University of South China, Hengyang, 421002, China	Li J., Department of Urology, The Third Affiliated Hospital of Southern Medical University, Guangzhou, 510630, China; Xie R., Department of Hand & amp; Foot Surgery, Hengyang Medical School, The Affiliated Nanhua Hospital, University of South China, Hengyang, 421002, China; Tian H., Department of Urology, The Third Affiliated Hospital of Southern Medical University, Guangzhou, 510630, China; Wang…	Background: Urinary incontinence (UI) is a prevalent, health-threatening condition that causes isolation and psychological strain, leading to significant personal distress. The connection between the triglyceride glucose body mass index (TyG-BMI) and UI remains elusive. The purpose of the current research was to investigate any possible relationships between raised TyG-BMI levels and a higher lik…		BioMed Central Ltd	1476511X			Article	Final	All Open Access; Gold Open Access	Scopus	2-s2.0-85204465759	2024-09-20	PMC11415990
10.1038/s41598-024-54192-9	https://www.scopus.com/inward/record.uri?eid=2-s2.0-85185448501&doi=10.1038%2fs41598-024-54192-9&partnerID=40&md5=c20f2c3094780e6e31cecfc5a61ee9e7	Association between triglyceride glucose index and total bone mineral density: a cross-sectional study from NHANES 2011–2018	Yes	Included	Triglyceride glucose index	Bone mineral density	US adults	2011	2018			38378872	Tian N.; Chen S.; Han H.; Jin J.; Li Z.	Tian, Ningsheng (58895333600); Chen, Shuai (57795349500); Han, Huawei (58299700800); Jin, Jie (57795218300); Li, Zhiwei (57795489100)	58895333600; 57795349500; 58299700800; 57795218300; 57795489100	2024	Scientific Reports	14	1	4208				5	Department of Orthopaedics, The Second Affiliated Hospital of Nanjing University of Chinese Medicine, No.23, Nanhu Road, Jianye District, Jiangsu Province, Nanjing, 210017, China	Tian N., Department of Orthopaedics, The Second Affiliated Hospital of Nanjing University of Chinese Medicine, No.23, Nanhu Road, Jianye District, Jiangsu Province, Nanjing, 210017, China; Chen S., Department of Orthopaedics, The Second Affiliated Hospital of Nanjing University of Chinese Medicine, No.23, Nanhu Road, Jianye District, Jiangsu Province, Nanjing, 210017, China; Han H., Department of…	The Homeostatic Model Assessment for Triglyceride Glucose Index (TyG) and its related indices, including triglyceride glucose-waist circumference (TyG-WC), triglyceride glucose-waist-to-height ratio (TyG-WHtR) and triglyceride glucose-body mass index (TyG-BMI), has emerged as a practical tool for assessing insulin resistance in metabolic disorders. However, limited studies have explored the conne…		Nature Research	20452322			Article	Final		Scopus	2-s2.0-85185448501	2024-02-20	PMC10879154
10.1097/MD.0000000000039258	https://www.scopus.com/inward/record.uri?eid=2-s2.0-85200993652&doi=10.1097%2fMD.0000000000039258&partnerID=40&md5=57c30419c9d07f30e35f5bf7510743a7	Association between triglyceride-glucose index and depression in patients with type 2 diabetes: A cross-sectional study from NHANES	Yes	Included	Triglyceride glucose index	Depression	US adults with type 2 diabetes	2005	2020			39121312	Ren J.; Lv C.; Wang J.	Ren, Jiaju (58757175900); Lv, Cheng (59255974600); Wang, Jia (57212255264)	58757175900; 59255974600; 57212255264	2024	Medicine (United States)	103	32		e39258			0	School of Traditional Chinese Medicine, Beijing University of Chinese Medicine, Beijing, China; School of Management, Beijing University of Chinese Medicine, Beijing, China; Dongzhimen Hospital, Beijing University of Chinese Medicine, Beijing, China; General Medicine Department, Emergency General Hospital, Beijing, China	Ren J., School of Traditional Chinese Medicine, Beijing University of Chinese Medicine, Beijing, China, School of Management, Beijing University of Chinese Medicine, Beijing, China; Lv C., School of Management, Beijing University of Chinese Medicine, Beijing, China, Dongzhimen Hospital, Beijing University of Chinese Medicine, Beijing, China; Wang J., General Medicine Department, Emergency General…	This cross-sectional study aimed to examine the association between the triglyceride-glucose (TyG) index and the prevalence of depression in individuals with type 2 diabetes. A nationally representative sample of 3225 individuals with type 2 diabetes was enrolled in this study. Multivariable logistic regression models were used to assess the association between the TyG index and depression, adjus…		Lippincott Williams and Wilkins	257974		MEDIA	Article	Final	All Open Access; Gold Open Access	Scopus	2-s2.0-85200993652	2024-08-09	PMC11315559
10.1186/s12986-024-00843-7	https://www.scopus.com/inward/record.uri?eid=2-s2.0-85201810213&doi=10.1186%2fs12986-024-00843-7&partnerID=40&md5=ae8ee24e47773e0027f80319312db7e0	Association between ultra-processed food and osteoporosis: a cross-sectional study based on the NHANES database	Yes	Included	Ultra-processed food	Osteoporosis	US adults	2005	2010	2013	2014	39180053	Wang S.; Xie J.; Zhai D.; Wang Z.; Qi H.; Deng M.	Wang, Songfeng (59294541800); Xie, Jiasi (59295178600); Zhai, Dandan (59295178700); Wang, Zhou (59294541900); Qi, Huixuan (59294862200); Deng, Muhong (56440832000)	59294541800; 59295178600; 59295178700; 59294541900; 59294862200; 56440832000	2024	Nutrition and Metabolism	21	1	69				1	Department of Oncology, The First Medical Center of Chinese People’s Liberation Army General Hospital, Chinese People’s Liberation Army Medical School, No. 28 Fuxing Road, Haidian District, Beijing, 100853, China	Wang S., Department of Oncology, The First Medical Center of Chinese People’s Liberation Army General Hospital, Chinese People’s Liberation Army Medical School, No. 28 Fuxing Road, Haidian District, Beijing, 100853, China; Xie J., Department of Oncology, The First Medical Center of Chinese People’s Liberation Army General Hospital, Chinese People’s Liberation Army Medical School, No. 28 Fuxing Ro…	Aim: Nutritional characteristics and additives in ultra-processed foods (UPF) are directly related to bone health. Physical activity as a modifiable lifestyle intervention also plays a possible role in bone mineral density (BMD), but effect of physical activity on association between UPF and osteoporosis is not fully understood. Herein, this study aims to explore the association of UPF with osteo…		BioMed Central Ltd	17437075			Article	Final		Scopus	2-s2.0-85201810213	2024-08-23	PMC11342598
10.1007/s00394-022-02911-1	https://www.scopus.com/inward/record.uri?eid=2-s2.0-85133241205&doi=10.1007%2fs00394-022-02911-1&partnerID=40&md5=b71dd20962b78e27aa1e10a2908041f5	Association between ultra-processed food consumption and cognitive performance in US older adults: a cross-sectional analysis of the NHANES 2011–2014	Yes	Included	Ultra-processed food	Cognitive performance	US middle-aged and older adults	2011	2014			35778619	R Cardoso B.; Machado P.; Steele E.M.	R Cardoso, Barbara (26633561600); Machado, Priscila (55939617600); Steele, Euridice Martinez (56074092200)	26633561600; 55939617600; 56074092200	2022	European Journal of Nutrition	61	8		3975	3985	10	11	Department of Nutrition, Dietetics and Food, Monash University, 264 Ferntree Gully Road, Notting Hill, 3168, VIC, Australia; Institute for Physical Activity and Nutrition (IPAN), School of Exercise and Nutrition Sciences, Deakin University, VIC, Australia; Departamento de Nutrição, Faculdade de Saúde Pública, Universidade de São Paulo, Av. Dr. Arnaldo, 715, São Paulo, 01246-907, Brazil; Center fo…	R Cardoso B., Department of Nutrition, Dietetics and Food, Monash University, 264 Ferntree Gully Road, Notting Hill, 3168, VIC, Australia; Machado P., Institute for Physical Activity and Nutrition (IPAN), School of Exercise and Nutrition Sciences, Deakin University, VIC, Australia; Steele E.M., Departamento de Nutrição, Faculdade de Saúde Pública, Universidade de São Paulo, Av. Dr. Arnaldo, 715, …	Purpose: This study evaluated the association between ultra-processed food (UPF) consumption and cognitive performance among older US adults. Methods: This cross-sectional study assessed 3632 participants aged 60+ years from the National Health and Nutrition Examination Survey (NHANES) 2011–14. Cognitive performance was assessed using the Consortium to Establish a Registry for Alzheimer’s Disease…		Springer Science and Business Media Deutschland GmbH	14366207		EJNUF	Article	Final	All Open Access; Green Open Access; Hybrid Gold Open Access	Scopus	2-s2.0-85133241205	2022-07-01	PMC9596521
10.1017/S0007114522003956	https://www.scopus.com/inward/record.uri?eid=2-s2.0-85168247897&doi=10.1017%2fS0007114522003956&partnerID=40&md5=2a63774d8401a9699fd91d65a67fce9d	Association between ultra-processed foods consumption and risk of non-alcoholic fatty liver disease: A population-based analysis of NHANES 2011-2018	Yes	Included	Ultra-processed food	Metabolic-associated fatty liver conditions	US population	2011	2018			36522692	Liu Z.; Huang H.; Zeng Y.; Chen Y.; Xu C.	Liu, Zhening (57236032700); Huang, Hangkai (57224860873); Zeng, Yan (57666399500); Chen, Yishu (57196269325); Xu, Chengfu (55543849900)	57236032700; 57224860873; 57666399500; 57196269325; 55543849900	2023	British Journal of Nutrition	130	6		996	1004	8	7	Department of Gastroenterology, The First Affiliated Hospital, Zhejiang University, School of Medicine, 79 Qingchun Road, Hangzhou, 310003, China	Liu Z., Department of Gastroenterology, The First Affiliated Hospital, Zhejiang University, School of Medicine, 79 Qingchun Road, Hangzhou, 310003, China; Huang H., Department of Gastroenterology, The First Affiliated Hospital, Zhejiang University, School of Medicine, 79 Qingchun Road, Hangzhou, 310003, China; Zeng Y., Department of Gastroenterology, The First Affiliated Hospital, Zhejiang Univer…	An increasing number of studies have evaluated the association between ultra-processed foods (UPF) consumption and metabolic disorders. However, the association between UPF intake and non-alcoholic fatty liver disease (NAFLD) remains unclear. In this study, we analysed data from 6545 participants who were recruited in National Health and Nutrition Examination Surveys 2011-2018. UPF were defined i…		Cambridge University Press	71145		BJNUA	Article	Final		Scopus	2-s2.0-85168247897	2022-12-15
10.1093/ajcn/nqaa276	https://www.scopus.com/inward/record.uri?eid=2-s2.0-85095762839&doi=10.1093%2fajcn%2fnqaa276&partnerID=40&md5=43fb042cebcb796a4f5bd584dfea2bce	Association between ultraprocessed food intake and cardiovascular health in US adults: A cross-sectional analysis of the NHANES 2011-2016	Yes	Included	Ultra-processed food	Cardiometabolic health	US adults	2011	2016			33021623	Zhang Z.; Jackson S.L.; Martinez E.; Gillespie C.; Yang Q.	Zhang, Zefeng (56112159100); Jackson, Sandra L. (56712258800); Martinez, Euridice (57222309730); Gillespie, Cathleen (7005285275); Yang, Quanhe (7404075857)	56112159100; 56712258800; 57222309730; 7005285275; 7404075857	2021	American Journal of Clinical Nutrition	113	2		428	436	8	47	Division for Heart Disease and Stroke Prevention, Centers for Disease Control and Prevention, Atlanta, GA, United States; Department of Nutrition, School of Public Health, University of Sao Paulo, Sao Paulo, Brazil; Center for Epidemiological Studies in Health and Nutrition, University of Sao Paulo, Sao Paulo, Brazil	Zhang Z., Division for Heart Disease and Stroke Prevention, Centers for Disease Control and Prevention, Atlanta, GA, United States; Jackson S.L., Division for Heart Disease and Stroke Prevention, Centers for Disease Control and Prevention, Atlanta, GA, United States; Martinez E., Department of Nutrition, School of Public Health, University of Sao Paulo, Sao Paulo, Brazil, Center for Epidemiologic…	Background: Higher intake of ultraprocessed foods (UPFs) might be associated with increased risk of cardiovascular disease. Objectives: Our objective was to examine the association between usual percentage of calories (%kcal) from UPFs and the American Heart Association's &quot;Life's Simple 7&quot; cardiovascular health (CVH) metrics in US adults. Methods: We analyzed data from 11,246 adults age…		Oxford University Press	29165		AJCNA	Review	Final	All Open Access; Hybrid Gold Open Access	Scopus	2-s2.0-85095762839	2020-10-06	PMC10097423
10.1016/j.ijheh.2014.06.005	https://www.scopus.com/inward/record.uri?eid=2-s2.0-84908553850&doi=10.1016%2fj.ijheh.2014.06.005&partnerID=40&md5=cd03a7f5684e0e2d32ce4a9bcddc2e00	Association between urinary cadmium levels and prediabetes in the NHANES 2005-2010 population	Yes	Included	Urinary cadmium levels	Prediabetes	US population	2005	2010			25043455	Wallia A.; Allen N.B.; Badon S.; El Muayed M.	Wallia, Amisha (35486143200); Allen, Norrina Bai (23003203100); Badon, Sylvia (55822806600); El Muayed, Malek (8401052700)	35486143200; 23003203100; 55822806600; 8401052700	2014	International Journal of Hygiene and Environmental Health	217	8		854	860	6	62	Northwestern University, Feinberg School of Medicine, Division of Endocrinology, Metabolism and Molecular Medicine, United States; Northwestern University, Feinberg School of Medicine, Department of Preventive Medicine, United States	Wallia A., Northwestern University, Feinberg School of Medicine, Division of Endocrinology, Metabolism and Molecular Medicine, United States; Allen N.B., Northwestern University, Feinberg School of Medicine, Department of Preventive Medicine, United States; Badon S., Northwestern University, Feinberg School of Medicine, Department of Preventive Medicine, United States; El Muayed M., Northwestern …	Evidence suggests an association between exposure to cadmium and dysglycemia. To investigate this matter, we examined the relationship between urinary cadmium and prediabetes in the cross sectional National Health and Nutrition Examination Survey (NHANES). NHANES participants for the years 2005 through 2010 aged ≥40 years were included in the analysis. Participants with nephropathy, overt diabete…		Elsevier GmbH	14384639		IJEHF	Article	Final	All Open Access; Green Open Access	Scopus	2-s2.0-84908553850	2014-07-22	PMC4194078
10.1038/s41598-023-39126-1	https://www.scopus.com/inward/record.uri?eid=2-s2.0-85165315238&doi=10.1038%2fs41598-023-39126-1&partnerID=40&md5=c947fecc78b7814394f0358e9c721f0a	Association between urinary caffeine and caffeine metabolites and stroke in American adults: a cross-sectional study from the NHANES, 2009–2014	Yes	Included	Urinary caffeine metabolites	Stroke	US adults	2009	2014			37481659	Fan J.; Yuan Y.; Zhang X.; Li W.; Ma W.; Wang W.; Gu J.; Zhou B.	Fan, Jinming (58498010200); Yuan, Yajun (58364249200); Zhang, Xiaoting (57792690100); Li, Wenhan (58498408300); Ma, Wuqin (58497817800); Wang, Wenhao (58498408400); Gu, Jinyan (57873385800); Zhou, Bin (55471319300)	58498010200; 58364249200; 57792690100; 58498408300; 58497817800; 58498408400; 57873385800; 55471319300	2023	Scientific Reports	13	1	11855				4	Center of Cerebrovascular Disease, The Fifth Affiliated Hospital of Sun Yat-Sen University, Guangdong Province, Zhuhai, 519000, China; Center of Interventional Medicine, The Fifth Affiliated Hospital of Sun Yat-Sen University, Guangdong Province, Zhuhai, 519000, China; Department of Scientific Research, The Fifth Affiliated Hospital of Sun Yat-Sen University, Guangdong Province, Zhuhai, 519000, C…	Fan J., Center of Cerebrovascular Disease, The Fifth Affiliated Hospital of Sun Yat-Sen University, Guangdong Province, Zhuhai, 519000, China, Center of Interventional Medicine, The Fifth Affiliated Hospital of Sun Yat-Sen University, Guangdong Province, Zhuhai, 519000, China; Yuan Y., Center of Cerebrovascular Disease, The Fifth Affiliated Hospital of Sun Yat-Sen University, Guangdong Province, …	This study investigates the potential correlation between urinary caffeine levels and the occurrence of stroke, a serious cerebrovascular disease that can lead to disability or death. The data used in this study was obtained from the National Health and Nutrition Examination Survey conducted between 2009 and 2014. The study analyzed a total of 5,339 individuals, divided into a control group (n = …		Nature Research	20452322			Article	Final		Scopus	2-s2.0-85165315238	2023-07-22	PMC10363104
10.1016/j.ecoenv.2023.115412	https://www.scopus.com/inward/record.uri?eid=2-s2.0-85171797582&doi=10.1016%2fj.ecoenv.2023.115412&partnerID=40&md5=68432fb8a4060c2b0e88d574b3f13d34	Association between urinary metabolites of volatile organic compounds and cardiovascular disease in the general population from NHANES 2011–2018	Yes	Included	Urinary metabolites of volatile organic compounds	Cardiovascular disease	US population	2011	2018			37714034	Wang X.; Chen Z.; Cheng D.; Cao Y.; Xie X.; Zhou J.; Wu Y.; Li X.; Yu J.; Yang B.	Wang, Xuecheng (57215124217); Chen, Zijun (58608768800); Cheng, Dian (57205178440); Cao, Yue (58609625200); Xie, Xin (57193993657); Zhou, Jian (59277860300); Wu, Yizhang (57374192000); Li, Xiaorong (56011553600); Yu, Jinbo (55667798700); Yang, Bing (55712707800)	57215124217; 58608768800; 57205178440; 58609625200; 57193993657; 59277860300; 57374192000; 56011553600; 55667798700; 55712707800	2023	Ecotoxicology and Environmental Safety	264		115412				4	Department of Cardiovascular Medicine, Shanghai East Hospital, School of Medicine, TongjiUniversity, 150 Jimo Road, Shanghai, 200120, China; School of Resources and Environmental Engineering, East China University of Science and Technology, 130 Meilong Road, Shanghai, 200237, China	Wang X., Department of Cardiovascular Medicine, Shanghai East Hospital, School of Medicine, TongjiUniversity, 150 Jimo Road, Shanghai, 200120, China; Chen Z., Department of Cardiovascular Medicine, Shanghai East Hospital, School of Medicine, TongjiUniversity, 150 Jimo Road, Shanghai, 200120, China; Cheng D., Department of Cardiovascular Medicine, Shanghai East Hospital, School of Medicine, Tongji…	Background: Volatile organic compounds (VOCs) contain hundreds of chemicals and human exposure to VOCs is pervasive. However, most studies have considered only a single chemical or a class of similar chemicals. Objective: We aimed to investigate the association between urinary volatile organic compound metabolites (mVOCs) and the risk of cardiovascular disease (CVD) in the general population. Met…		Academic Press	1476513		EESAD	Article	Final	All Open Access; Gold Open Access	Scopus	2-s2.0-85171797582	2023-09-15
10.3389/fnut.2022.994669	https://www.scopus.com/inward/record.uri?eid=2-s2.0-85139510950&doi=10.3389%2ffnut.2022.994669&partnerID=40&md5=f05f885ef68c9ce8d5cbe4e752b6aa44	Association between visceral adiposity index and kidney stones in American adults: A cross-sectional analysis of NHANES 2007–2018	Yes	Included	Visceral adiposity index	Kidney stones	US adults	2007	2018			36225869	Wang J.; Yang Z.; Bai Y.; Yin S.; Cui J.; Xiao Y.; Wang J.	Wang, Jiahao (57215508071); Yang, Zhenzhen (57202679257); Bai, Yunjin (56033763700); Yin, Shan (57219930195); Cui, Jianwei (57219927613); Xiao, Yunfei (57312493600); Wang, Jia (56011634600)	57215508071; 57202679257; 56033763700; 57219930195; 57219927613; 57312493600; 56011634600	2022	Frontiers in Nutrition	9		994669				7	Department of Urology, Institute of Urology, West China Hospital, Sichuan University, Chengdu, China; Department of Clinical Laboratory, Nanchong Central Hospital, Nanchong, China; Department of Clinical Medicine, North Sichuan Medical College, Nanchong, China	Wang J., Department of Urology, Institute of Urology, West China Hospital, Sichuan University, Chengdu, China; Yang Z., Department of Clinical Laboratory, Nanchong Central Hospital, Nanchong, China; Bai Y., Department of Urology, Institute of Urology, West China Hospital, Sichuan University, Chengdu, China; Yin S., Department of Clinical Medicine, North Sichuan Medical College, Nanchong, China; C…	Objective: To explore the association between Visceral Adiposity Index (VAI) and kidney stones in an American adult population. Materials and methods: National Health and Nutrition Examination Survey (NHANES) datasets from 2007 to 2018 were used. Participants aged ≥20 years who reported kidney stone history and VAI were included. Weighted proportions, multivariable analysis, generalized additive …		Frontiers Media S.A.	2296861X			Article	Final	All Open Access; Gold Open Access; Green Open Access	Scopus	2-s2.0-85139510950	2022-10-13	PMC9548983
10.1038/s41598-024-72949-0	https://www.scopus.com/inward/record.uri?eid=2-s2.0-85204512126&doi=10.1038%2fs41598-024-72949-0&partnerID=40&md5=4c1ed0d56537d7c42f4961ccaf2a6382	Association between vitamin B2 intake and cognitive performance among older adults: a cross-sectional study from NHANES	Yes	Included	B vitamins	Cognitive performance	US middle-aged and older adults	2011	2014			39304710	Ji K.; Sun M.; Li L.; Hong Y.; Yang S.; Wu Y.	Ji, Kangkang (58654826000); Sun, Minli (58536807900); Li, Li (59336969000); Hong, Ye (58972438800); Yang, Shengkai (58704543600); Wu, Yueju (59336918300)	58654826000; 58536807900; 59336969000; 58972438800; 58704543600; 59336918300	2024	Scientific Reports	14	1	21930				0	Department of Clinical Medicine Research Centre, Binhai County People’s Hospital, Yancheng, 224000, China; Department of Geriatrics, Binhai County People’s Hospital, Yancheng, 224000, China; Department of Clinical Nutrition, Binhai County People’s Hospital, Yancheng, 224000, China; Department of Neurology, Binhai County People’s Hospital, Yancheng, 224000, China	Ji K., Department of Clinical Medicine Research Centre, Binhai County People’s Hospital, Yancheng, 224000, China; Sun M., Department of Geriatrics, Binhai County People’s Hospital, Yancheng, 224000, China; Li L., Department of Clinical Medicine Research Centre, Binhai County People’s Hospital, Yancheng, 224000, China; Hong Y., Department of Clinical Nutrition, Binhai County People’s Hospital, Yan…	The impact of vitamin B2 (riboflavin) intake on cognitive performance among older adults in the United States (US) remains inadequately understood. This study aimed to explore the association between vitamin B2 intake and cognitive performance among non-institutionalized elderly people in the US. Weighted logistic regression was used to evaluate the association between vitamin B2 intake and cogni…		Nature Research	20452322			Article	Final	All Open Access; Gold Open Access	Scopus	2-s2.0-85204512126	2024-09-20	PMC11415396
10.3389/fendo.2022.975327	https://www.scopus.com/inward/record.uri?eid=2-s2.0-85140083791&doi=10.3389%2ffendo.2022.975327&partnerID=40&md5=a6bb4deaa83fa7a7a3b8f226f5a0c9c2	Association between waist-hip ratio and subclinical myocardial injury in the general population: Insights from the NHANES	Yes	Included	Waist-hip ratio	Subclinical myocardial injury	US population	1988	1994			36213276	Wang Z.; Huang X.; Li J.; Liu N.; Wei Q.	Wang, Zhenwei (57326856000); Huang, Xu (57194116673); Li, Jingjie (57739645100); Liu, Naifeng (7402430997); Wei, Qin (42462667300)	57326856000; 57194116673; 57739645100; 7402430997; 42462667300	2022	Frontiers in Endocrinology	13		975327				2	Department of Cardiology, Zhongda Hospital, School of Medicine, Southeast University, Nanjing, China; Department of Hematology and Oncology, Affiliated Xuchang People’s Hospital of Xinxiang Medical College, Xuchang, China	Wang Z., Department of Cardiology, Zhongda Hospital, School of Medicine, Southeast University, Nanjing, China; Huang X., Department of Cardiology, Zhongda Hospital, School of Medicine, Southeast University, Nanjing, China; Li J., Department of Hematology and Oncology, Affiliated Xuchang People’s Hospital of Xinxiang Medical College, Xuchang, China; Liu N., Department of Cardiology, Zhongda Hospit…	Background: Although studies have shown that higher waist-hip ratio (WHR) is closely related to higher risk of metabolism-related diseases, the relationship between WHR and subclinical myocardial injury (SC-MI) is unknown. This study was to evaluate the effect of WHR on SC-MI in the general population free from cardiovascular disease. Methods: The cross-sectional study included 6253 participants …		Frontiers Media S.A.	16642392			Article	Final	All Open Access; Gold Open Access; Green Open Access	Scopus	2-s2.0-85140083791	2022-10-10	PMC9537767
10.1016/j.jad.2024.01.104	https://www.scopus.com/inward/record.uri?eid=2-s2.0-85182912040&doi=10.1016%2fj.jad.2024.01.104&partnerID=40&md5=2d13d01c732d2c9d8b014ad85317f432	Association between Weight-Adjusted Waist Index and depressive symptoms: A nationally representative cross-sectional study from NHANES 2005 to 2018	Yes	Included	Weight-adjusted-waist index	Depression	US adults	2005	2018			38220117	Liu H.; Zhi J.; Zhang C.; Huang S.; Ma Y.; Luo D.; Shi L.	Liu, Hangyu (58187314700); Zhi, Jin (58830131500); Zhang, Chuzhao (58832849400); Huang, Shiyi (58832849500); Ma, Yang (58187403200); Luo, Dandan (58829670600); Shi, Lungang (56449796500)	58187314700; 58830131500; 58832849400; 58832849500; 58187403200; 58829670600; 56449796500	2024	Journal of Affective Disorders	350			49	57	8	9	Department of Plastic Surgery, Meizhou Clinical Institute of Shantou University Medical College, No.63 Huangtang Road, Guangdong, Meizhou, 514031, China; The Second Affiliated Hospital of Shantou University Medical College, North Dongxia Road, Guangdong, Shantou, 515041, China; Department of Neurology, Shanghai Fifth People's Hospital, Fudan University, 801 Heqing Road, Shanghai, 201100, China	Liu H., The Second Affiliated Hospital of Shantou University Medical College, North Dongxia Road, Guangdong, Shantou, 515041, China; Zhi J., Department of Neurology, Shanghai Fifth People's Hospital, Fudan University, 801 Heqing Road, Shanghai, 201100, China; Zhang C., The Second Affiliated Hospital of Shantou University Medical College, North Dongxia Road, Guangdong, Shantou, 515041, China; Huan…	Background: Depressive symptoms are strongly associated with the development of various diseases and are one of the leading causes of disability in the world. However, the relationship between weight-adjusted waist index (WWI) and depressive symptoms has not been studied. This study aimed to assess the relationship between depressive symptoms and WWI. Methods: This study took NHANES data from 200…		Elsevier B.V.	1650327		JADID	Review	Final		Scopus	2-s2.0-85182912040	2024-01-14
10.3389/fnut.2024.1423148	https://www.scopus.com/inward/record.uri?eid=2-s2.0-85204233499&doi=10.3389%2ffnut.2024.1423148&partnerID=40&md5=83177a1bab714278269dfc79938bee30	Association between weight-adjusted waist index and overactive bladder: a cross-sectional study based on 2009–2018 NHANES	Yes	Included	Weight-adjusted-waist index	Overactive bladder	US adults	2009	2018			39296511	Hui Z.; Zewu Z.; Yang L.; Yu C.	Hui, Zeng (59331848000); Zewu, Zhu (57207766116); Yang, Li (59331450400); Yu, Cui (55892588900)	59331848000; 57207766116; 59331450400; 55892588900	2024	Frontiers in Nutrition	11		1423148				0	Nursing Department, Central South University, The Third Xiangya Hospital, Hunan, Changsha, China; Department of Urology, Xiangya Hospital, Central South University, Hunan, Changsha, China	Hui Z., Nursing Department, Central South University, The Third Xiangya Hospital, Hunan, Changsha, China; Zewu Z., Department of Urology, Xiangya Hospital, Central South University, Hunan, Changsha, China; Yang L., Department of Urology, Xiangya Hospital, Central South University, Hunan, Changsha, China; Yu C., Department of Urology, Xiangya Hospital, Central South University, Hunan, Changsha, Ch…	Background: The weight-adjusted waist index (WWI) is a novel obesity indicator that appears to outperform the body mass index (BMI) and waist circumference (WC) in assessing both overweight and obesity. Studies have demonstrated the relationship between obesity and overactive bladder (OAB). The purpose of this study is to examine the correlation between WWI and OAB. Methods: This research utilize…		Frontiers Media SA	2296861X			Article	Final	All Open Access; Gold Open Access	Scopus	2-s2.0-85204233499	2024-09-19	PMC11408301
10.1038/s41598-024-51216-2	https://www.scopus.com/inward/record.uri?eid=2-s2.0-85181238537&doi=10.1038%2fs41598-024-51216-2&partnerID=40&md5=0d49539378bc1d3a0b2f8d4dbc52b3af	Association between weight-adjusted-waist index and urge urinary incontinence: a cross-sectional study from NHANES 2013 to 2018	Yes	Included	Weight-adjusted-waist index	Urinary incontinence	US adults	2013	2018			38177657	Sun H.; Huang J.; Tang H.; Wei B.	Sun, Haohao (58791382000); Huang, Jingxi (58791145400); Tang, Hao (58791382100); Wei, Bingbing (35739524500)	58791382000; 58791145400; 58791382100; 35739524500	2024	Scientific Reports	14	1	478				2	Department of Urology, Affiliated Wuxi People’s Hospital of Nanjing Medical University, Wuxi, 214023, China	Sun H., Department of Urology, Affiliated Wuxi People’s Hospital of Nanjing Medical University, Wuxi, 214023, China; Huang J., Department of Urology, Affiliated Wuxi People’s Hospital of Nanjing Medical University, Wuxi, 214023, China; Tang H., Department of Urology, Affiliated Wuxi People’s Hospital of Nanjing Medical University, Wuxi, 214023, China; Wei B., Department of Urology, Affiliated Wux…	This study aimed to investigate the association between urge urinary incontinence (UUI) and weight-adjusted waist circumference index (WWI), a newly developed measure of obesity. Data from the 2013–2018 National Health and Nutrition Examination Survey (NHANES) were included in the present cross-sectional study. Urge urinary incontinence was identified by self-reported urine leakage before reachin…		Nature Research	20452322			Article	Final	All Open Access; Gold Open Access; Green Open Access	Scopus	2-s2.0-85181238537	2024-01-04	PMC10767076
10.3389/fendo.2023.1159055	https://www.scopus.com/inward/record.uri?eid=2-s2.0-85161089637&doi=10.3389%2ffendo.2023.1159055&partnerID=40&md5=b7349c37a5ccd5be22c80234dbe381d4	Association between weight-adjusted-waist index with hepatic steatosis and liver fibrosis: a nationally representative cross-sectional study from NHANES 2017 to 2020	Yes	Included	Weight-adjusted-waist index	Liver fibrosis	US adults	2017	2020			37274346	Shen Y.; Wu Y.; Fu M.; Zhu K.; Wang J.	Shen, Yun (57810075300); Wu, Yahui (58303900700); Fu, Minghan (58303727000); Zhu, Kai (57810512100); Wang, Jinsheng (55742715500)	57810075300; 58303900700; 58303727000; 57810512100; 55742715500	2023	Frontiers in Endocrinology	14		1159055				10	Department of Pathology, Heping Hospital Affiliated to Changzhi Medical College, Shanxi, Changzhi, China; Department of Pathology, Changzhi Medical College the First Clinical College, Shanxi, Changzhi, China; Key Laboratory of Esophageal Cancer Basic Research and Clinical Transformation, Heping Hospital Affiliated to Changzhi Medical College, Shanxi, Changzhi, China	Shen Y., Department of Pathology, Heping Hospital Affiliated to Changzhi Medical College, Shanxi, Changzhi, China, Department of Pathology, Changzhi Medical College the First Clinical College, Shanxi, Changzhi, China; Wu Y., Department of Pathology, Heping Hospital Affiliated to Changzhi Medical College, Shanxi, Changzhi, China, Department of Pathology, Changzhi Medical College the First Clinical…	Background: The negative effects of obesity on hepatic steatosis and fibrosis have received considerable attention in recent years. The weight-adjusted-waist index (WWI) reflects weight-independent centripetal obesity. Herein, we provide the first investigation of a link between WWI, hepatic steatosis, and liver fibrosis. Methods: We used data from the National Health and Nutrition Examination Su…		Frontiers Media S.A.	16642392			Article	Final	All Open Access; Gold Open Access; Green Open Access	Scopus	2-s2.0-85161089637	2023-06-05	PMC10235694
10.1039/d1fo02612g	https://www.scopus.com/inward/record.uri?eid=2-s2.0-85121465622&doi=10.1039%2fd1fo02612g&partnerID=40&md5=2be196a7cf9ce1d2d0e1ec751ff2f5a2	Association of acrylamide hemoglobin biomarkers with chronic obstructive pulmonary disease in the general population in the US: NHANES 2013-2016	Yes	Included	Acrylamide biomarkers	Chronic obstructive pulmonary disease	US population	2013	2016			34851334	Liu S.; Ben X.; Liang H.; Fei Q.; Guo X.; Weng X.; Wu Y.; Wen L.; Wang R.; Chen J.; Jing C.	Liu, Shan (57224317482); Ben, Xiaosong (21733698100); Liang, Huanzhu (57353104300); Fei, Qiaoyuan (57224321227); Guo, Xinrong (57224320187); Weng, Xueqiong (57224319399); Wu, Yingying (57377739700); Wen, Lin (57352995800); Wang, Ruihua (57377739800); Chen, Jingmin (57224324551); Jing, Chunxia (57202487812)	57224317482; 21733698100; 57353104300; 57224321227; 57224320187; 57224319399; 57377739700; 57352995800; 57377739800; 57224324551; 57202487812	2021	Food and Function	12	24		12765	12773	8	11	Department of Public Health and Preventive Medicine, School of Medicine, Jinan University, No. 601 Huangpu Ave West, Guangdong, Guangzhou, 510632, China; Department of Thoracic Surgery, Guangdong Provincial People's Hospital, Guangdong Academy of Medical Sciences, Guangzhou, China; Guangdong Key Laboratory of Environmental Exposure and Health, Jinan University, Guangdong, Guangzhou, 510632, China	Liu S., Department of Public Health and Preventive Medicine, School of Medicine, Jinan University, No. 601 Huangpu Ave West, Guangdong, Guangzhou, 510632, China; Ben X., Department of Thoracic Surgery, Guangdong Provincial People's Hospital, Guangdong Academy of Medical Sciences, Guangzhou, China; Liang H., Department of Public Health and Preventive Medicine, School of Medicine, Jinan University,…	Background: Acrylamide is a well-known potential carcinogenic compound formed as an intermediate in the Maillard reaction during heat treatment, mainly from high-temperature frying, and is found in baked goods and coffee, as well as resulting from water treatment, textiles and paper processing. The effects of acrylamide on lung disease in humans remains unclear. We aimed to investigate the associ…		Royal Society of Chemistry	20426496			Article	Final		Scopus	2-s2.0-85121465622	2021-12-01
10.1016/j.ecoenv.2021.112111	https://www.scopus.com/inward/record.uri?eid=2-s2.0-85102044592&doi=10.1016%2fj.ecoenv.2021.112111&partnerID=40&md5=f212ed366a95cf7dfa6a71e9ec6e5c53	Association of acrylamide hemoglobin biomarkers with serum lipid levels in general US population: NHANES 2013–2016	Yes	Included	Acrylamide biomarkers	Serum lipid levels	US population	2013	2016			33690009	Cheang I.; Liao S.; Zhu X.; Lu X.; Zhu Q.; Yao W.; Zhou Y.; Zhang H.; Li X.	Cheang, Iokfai (57208013434); Liao, Shengen (57216183599); Zhu, Xu (57219712702); Lu, Xinyi (57216180408); Zhu, Qingqing (57222257414); Yao, Wenming (36940611400); Zhou, Yanli (20736006200); Zhang, Haifeng (56998282200); Li, Xinli (7501703475)	57208013434; 57216183599; 57219712702; 57216180408; 57222257414; 36940611400; 20736006200; 56998282200; 7501703475	2021	Ecotoxicology and Environmental Safety	214		112111				14	Department of Cardiology, The First Affiliated Hospital of Nanjing Medical University, Guangzhou Road 300, Nanjing, 210029, China	Cheang I., Department of Cardiology, The First Affiliated Hospital of Nanjing Medical University, Guangzhou Road 300, Nanjing, 210029, China; Liao S., Department of Cardiology, The First Affiliated Hospital of Nanjing Medical University, Guangzhou Road 300, Nanjing, 210029, China; Zhu X., Department of Cardiology, The First Affiliated Hospital of Nanjing Medical University, Guangzhou Road 300, Na…	The aim of present study was to investigate the association of acrylamide (AA) hemoglobin biomarkers and serum lipids level in a general population. Data set of our study were extracted from an open database - National Health and Nutrition Examination Surveys (NHANES) 2013–2016. In total 2899 participants were enrolled. The associations between AA hemoglobin parameters [hemoglobin adducts of AA (…		Academic Press	1476513		EESAD	Article	Final	All Open Access; Gold Open Access	Scopus	2-s2.0-85102044592	2021-03-10
10.1155/2016/3901402	https://www.scopus.com/inward/record.uri?eid=2-s2.0-84959197523&doi=10.1155%2f2016%2f3901402&partnerID=40&md5=619e66e4b801fa51d5ce03b9e39af78a	Association of Alanine Aminotransferase and Periodontitis: A Cross-Sectional Analysis - NHANES 2009-2012	Yes	Included	Alanine aminotransferase	Periodontis	US adults	2009	2012			26981311	Wiener R.C.; Sambamoorthi U.; Jurevic R.J.	Wiener, R. Constance (26431690000); Sambamoorthi, Usha (7004156073); Jurevic, Richard J. (6507570442)	26431690000; 7004156073; 6507570442	2016	International Journal of Inflammation	2016		3901402				8	Dental Practice and Rural Health, School of Dentistry, West Virginia University, Robert C. Byrd Health Sciences Center, Addition 104A, P.O. Box 9448, Morgantown, 26506, WV, United States; Department of Pharmaceutical Systems and Policy, West Virginia University, School of Pharmacy, Robert C. Byrd Health Sciences Center (North), P.O. Box 9510, Morgantown, 26506-9510, WV, United States; School of D…	Wiener R.C., Dental Practice and Rural Health, School of Dentistry, West Virginia University, Robert C. Byrd Health Sciences Center, Addition 104A, P.O. Box 9448, Morgantown, 26506, WV, United States; Sambamoorthi U., Department of Pharmaceutical Systems and Policy, West Virginia University, School of Pharmacy, Robert C. Byrd Health Sciences Center (North), P.O. Box 9510, Morgantown, 26506-9510, …	Objective. Alanine Aminotransferase is an enzyme associated with not only liver diseases, liver conditions, and metabolic syndrome, but also inflammation. Periodontitis is associated with increased cytokines and other markers of inflammation. The purpose of this study is to determine if an independent association between Alanine Aminotransferase and periodontitis exists. Methods. Data from the 20…		Hindawi Limited	20908040			Article	Final	All Open Access; Gold Open Access	Scopus	2-s2.0-84959197523	2016-03-17	PMC4766325
10.1186/s12933-024-02359-z	https://www.scopus.com/inward/record.uri?eid=2-s2.0-85198662694&doi=10.1186%2fs12933-024-02359-z&partnerID=40&md5=8e0edce01540b213610118165456e74a	Association of atherogenic index of plasma with cardiovascular disease mortality and all-cause mortality in the general US adult population: results from NHANES 2005–2018	Yes	Included	Atherogneic index of plasma	Cardiovascular disease mortality	US adults	2005	2018			39014415	Qin M.; Chen B.	Qin, Minghui (57396635600); Chen, Bo (57203581214)	57396635600; 57203581214	2024	Cardiovascular Diabetology	23	1	255				1	Department of Traditional Chinese Medicine, Xiangyang Central Hospital, Affiliated Hospital of Hubei University of Art and Science, Hubei, Xiangyang, China; Center for Clinical Evidence-Based and Translational Medicine, Xiangyang Central Hospital, Affiliated Hospital of Hubei University of Arts and Science, Hubei, Xiangyang, China; Department of Endocrinology, Affiliated Hospital of Hubei, Xiangy…	Qin M., Department of Traditional Chinese Medicine, Xiangyang Central Hospital, Affiliated Hospital of Hubei University of Art and Science, Hubei, Xiangyang, China, Center for Clinical Evidence-Based and Translational Medicine, Xiangyang Central Hospital, Affiliated Hospital of Hubei University of Arts and Science, Hubei, Xiangyang, China; Chen B., Center for Clinical Evidence-Based and Translati…	Background: The atherogenic index of plasma (AIP) is a critical metric for predicting cardiovascular outcomes. However, its associations with cardiovascular disease mortality (CVM) and all-cause mortality (ACM) remain unclear. This study aims to elucidate the relationship between baseline AIP levels and CVM and ACM among a broad cohort of US adults. Methods: Utilizing data from the National Healt…		BioMed Central Ltd	14752840		CDAIA	Article	Final	All Open Access; Gold Open Access	Scopus	2-s2.0-85198662694	2024-07-16	PMC11253368
10.3389/fpubh.2024.1402715	https://www.scopus.com/inward/record.uri?eid=2-s2.0-85201975140&doi=10.3389%2ffpubh.2024.1402715&partnerID=40&md5=159d7b9edae421dcffa3e3357af68fc5	Association of blood cadmium, lead, and mercury with anxiety: a cross-sectional study from NHANES 2007–2012	No	Multiple biomarkers								39188794	Bai L.; Wen Z.; Zhu Y.; Jama H.A.; Sawmadal J.D.; Chen J.	Bai, Long (58960220000); Wen, Zongliang (58071136700); Zhu, Yan (56661461000); Jama, Hamdi Abdirizak (58871295900); Sawmadal, Joyce D. (58871495500); Chen, Jialin (58871089900)	58960220000; 58071136700; 56661461000; 58871295900; 58871495500; 58871089900	2024	Frontiers in Public Health	12		1402715				0	School of Public Health, Xuzhou Medical University, Xuzhou, China; School of Management, Xuzhou Medical University, Xuzhou, China; Affiliated Hospital of Xuzhou Medical University, Xuzhou, China; School of Medical Information and Engineering, Xuzhou Medical University, Xuzhou, China	Bai L., School of Public Health, Xuzhou Medical University, Xuzhou, China; Wen Z., School of Public Health, Xuzhou Medical University, Xuzhou, China, School of Management, Xuzhou Medical University, Xuzhou, China, Affiliated Hospital of Xuzhou Medical University, Xuzhou, China; Zhu Y., School of Medical Information and Engineering, Xuzhou Medical University, Xuzhou, China; Jama H.A., School of Ma…	Objectives: The purpose of this paper is to explore the relationship between blood levels of cadmium, lead, and mercury and anxiety in American adults. Methods: Blood metals and self-reported anxiety days were extracted from laboratory data and questionnaire data, respectively, using NHANES data from 2007–2012. Weighted logistic regression was used to assess the relationship between cadmium, lead…		Frontiers Media SA	22962565			Article	Final	All Open Access; Gold Open Access	Scopus	2-s2.0-85201975140	2024-08-27	PMC11345141
10.1007/s12011-023-03933-4	https://www.scopus.com/inward/record.uri?eid=2-s2.0-85195010450&doi=10.1007%2fs12011-023-03933-4&partnerID=40&md5=bd1e83857dbe59be52b7f420bba71f26	Association of Blood Selenium Levels with Diabetes and Heart Failure in American General Adults: a Cross-sectional Study of NHANES 2011–2020 pre	Yes	Included	Selenium levels	Heart failure	US adults	2011	2020			37996718	Zhang C.; Zeng Q.; Liu X.; He Q.; Zhang J.; Zhao S.; Hu H.	Zhang, Chongyang (58631042500); Zeng, Qingjia (58657775900); Liu, Xinyao (59119006900); He, Qile (57227480000); Zhang, Jinyao (58705905500); Zhao, Shanshan (58705612800); Hu, Hongpu (25627840700)	58631042500; 58657775900; 59119006900; 57227480000; 58705905500; 58705612800; 25627840700	2024	Biological Trace Element Research	202	8		3413	3424	11	1	Institute of Medical Information/Library, Chinese Academy of Medical Sciences & Peking Union Medical College, Beijing, 100020, China	Zhang C., Institute of Medical Information/Library, Chinese Academy of Medical Sciences & Peking Union Medical College, Beijing, 100020, China; Zeng Q., Institute of Medical Information/Library, Chinese Academy of Medical Sciences & Peking Union Medical College, Beijing, 100020, China; Liu X., Institute of Medical Information/Library, Chinese Academy of Medical Sciences & Peking Union Medical Col…	Selenium is an essential trace element closely related to human health; however, the relationship between blood selenium levels, diabetes, and heart failure remains inconclusive. Therefore, this study aimed to explore the relationship between blood selenium levels and the prevalence of diabetes as well as heart failure in American general adults aged 20 years or older. This study utilized data fr…		Springer	1634984		BTERD	Article	Final	All Open Access; Hybrid Gold Open Access	Scopus	2-s2.0-85195010450	2023-11-23	PMC11144148
10.3389/fendo.2024.1401131	https://www.scopus.com/inward/record.uri?eid=2-s2.0-85199039869&doi=10.3389%2ffendo.2024.1401131&partnerID=40&md5=637d4eccad2c1e4a8e3c08881986eff4	Association of blood trihalomethane concentrations with diabetes mellitus in older adults in the US: a cross-sectional study of NHANES 2013–2018	Yes	Included	Blood trihalomethane concentrations	Diabetes	US middle-aged and older adults	2013	2018			39040674	Chen T.; He H.; Tang W.; Liu Z.; Zhang H.	Chen, Tuotuo (58820691000); He, Haiqing (57201092947); Tang, Wei (59226670200); Liu, Ziyi (58848393000); Zhang, Hongliang (56911940900)	58820691000; 57201092947; 59226670200; 58848393000; 56911940900	2024	Frontiers in Endocrinology	15		1401131				0	Department of Emergency Medicine, The Second Xiangya Hospital, Central South University, Hunan, Changsha, China; Emergency and Difficult Diseases Institute of Central, South University, Hunan, Changsha, China; Department of Urology, The Second Xiangya Hospital, Central South University, Hunan, Changsha, China; Department of Nephrology, The Second Xiangya Hospital, Central South University, Hunan,…	Chen T., Department of Emergency Medicine, The Second Xiangya Hospital, Central South University, Hunan, Changsha, China, Emergency and Difficult Diseases Institute of Central, South University, Hunan, Changsha, China; He H., Department of Emergency Medicine, The Second Xiangya Hospital, Central South University, Hunan, Changsha, China, Department of Urology, The Second Xiangya Hospital, Central …	Background: Previous studies have demonstrated that there is a correlation between trihalomethanes and disease progression, such as allergic diseases. As we know, only few studies focused on the relationship between trihalomethanes and metabolic diseases, such as diabetes mellitus. Objective: The aim of this study was to further explore the associations between blood trihalomethane concentrations…		Frontiers Media SA	16642392			Article	Final	All Open Access; Green Open Access	Scopus	2-s2.0-85199039869	2024-07-23	PMC11260783
10.3389/fonc.2023.1180442	https://www.scopus.com/inward/record.uri?eid=2-s2.0-85160252729&doi=10.3389%2ffonc.2023.1180442&partnerID=40&md5=e1383c597b0a41622fa18ef6a88dd394	Association of body mass index with survival in U.S. cancer survivors: a cross-sectional study of NHANES 1999–2018	Yes	Included	BMI	Survival	US cancer survivors	1999	2018			37251930	Yang Y.; Chen D.; Zhong D.; Yi Z.	Yang, Yi (58289530100); Chen, Dan (58289005000); Zhong, Dingfu (57209577020); Yi, Zongbi (58324436100)	58289530100; 58289005000; 57209577020; 58324436100	2023	Frontiers in Oncology	13		1180442				1	Department of Gastroenterology, Jinhua People’s Hospital, Zhejiang, Jinhua, China; Hubei Key Laboratory of Tumor Biological Behaviors, Department of Radiation and Medical Oncology, Hubei Cancer Clinical Study Center, Zhongnan Hospital of Wuhan University, Wuhan, China	Yang Y., Department of Gastroenterology, Jinhua People’s Hospital, Zhejiang, Jinhua, China; Chen D., Department of Gastroenterology, Jinhua People’s Hospital, Zhejiang, Jinhua, China; Zhong D., Department of Gastroenterology, Jinhua People’s Hospital, Zhejiang, Jinhua, China; Yi Z., Hubei Key Laboratory of Tumor Biological Behaviors, Department of Radiation and Medical Oncology, Hubei Cancer Clin…	Background: Understanding the association between relative mortality with body mass index (BMI) may aid clinicians in making suitable clinical decisions. Our study evaluated the impact of BMI on mortality among cancer survivors. Methods: We used data from the US National Health and Nutrition Examination Surveys (NHANES) spanning from 1999 to 2018. Relevant mortality data were retrieved up until D…		Frontiers Media S.A.	2234943X			Article	Final	All Open Access; Gold Open Access; Green Open Access	Scopus	2-s2.0-85160252729	2023-05-30	PMC10213672
10.1186/s12944-024-02238-2	https://www.scopus.com/inward/record.uri?eid=2-s2.0-85201372935&doi=10.1186%2fs12944-024-02238-2&partnerID=40&md5=e3f0e1e22ba6fdf4884cc3ca9285276c	Association of body roundness index with diabetes and prediabetes in US adults from NHANES 2007–2018: a cross-sectional study	Yes	Included	Body roundness index	Diabetes	US adults	2007	2018			39154165	Qiu L.; Xiao Z.; Fan B.; Li L.; Sun G.	Qiu, Liting (57897092500); Xiao, Zixuan (58730370800); Fan, Boyan (57897807900); Li, Ling (57196179573); Sun, Guixiang (57446785800)	57897092500; 58730370800; 57897807900; 57196179573; 57446785800	2024	Lipids in Health and Disease	23	1	252				1	The College of Traditional Chinese Medicine, Hunan University of Chinese Medicine, 300 Road, Yuelu District, Hunan Province, Changsha, 410208, China	Qiu L., The College of Traditional Chinese Medicine, Hunan University of Chinese Medicine, 300 Road, Yuelu District, Hunan Province, Changsha, 410208, China; Xiao Z., The College of Traditional Chinese Medicine, Hunan University of Chinese Medicine, 300 Road, Yuelu District, Hunan Province, Changsha, 410208, China; Fan B., The College of Traditional Chinese Medicine, Hunan University of Chinese M…	Objective: The present study examined the ability of the body roundness index (BRI) to predict the incidence of diabetes and prediabetes among adults in the USA. Method: The study enrolled 11,980 adults aged ≥ 20 years from the National Health and Nutrition Examination Survey (NHANES). Logistic regression served as the primary method for analyzing the relevant link between BRI and the incidence o…		BioMed Central Ltd	1476511X			Article	Final	All Open Access; Gold Open Access	Scopus	2-s2.0-85201372935	2024-08-17	PMC11330595
10.1177/08901171221141980	https://www.scopus.com/inward/record.uri?eid=2-s2.0-85160968313&doi=10.1177%2f08901171221141980&partnerID=40&md5=d17de544779dc98cc4b7fdd58d74e18e	Association of Cardiovascular Disease Risk Factors with Exclusive Smokeless Tobacco Use among US Males: Cross-Sectional Analysis of NHANES Data 2003-2018	Yes	Included	Cardiovascular risk factors	Exclusive smokeless tobacco use	US adult males	2003	2018			36535915	Mushtaq N.; Sarwar Z.; Kouplen K.; Ahmed R.; Beebe L.A.	Mushtaq, Nasir (25951478600); Sarwar, Zoona (57204174234); Kouplen, Kate (57771587400); Ahmed, Rizwan (58022464200); Beebe, Laura A. (7004477219)	25951478600; 57204174234; 57771587400; 58022464200; 7004477219	2023	American Journal of Health Promotion	37	5		614	624	10	0	Department of Biostatistics and Epidemiology, University of Oklahoma Health Sciences Center, Tulsa, OK, United States; Department of Surgery, University of Oklahoma Health Sciences Center, Oklahoma City, OK, United States; Department of Integrative Biology, Oklahoma State University, Stillwater, OK, United States; Department of General Medicine, Federal Government Polyclinic Hospital, Islamabad, …	Mushtaq N., Department of Biostatistics and Epidemiology, University of Oklahoma Health Sciences Center, Tulsa, OK, United States; Sarwar Z., Department of Surgery, University of Oklahoma Health Sciences Center, Oklahoma City, OK, United States; Kouplen K., Department of Integrative Biology, Oklahoma State University, Stillwater, OK, United States; Ahmed R., Department of General Medicine, Federa…	Purpose: To evaluate cardiovascular disease (CVD) risk factors among smokeless tobacco (ST) users. Exclusive ST users were compared to exclusive cigarette smokers and non-tobacco users. Design: Cross-sectional study Sample: Data were used from 16,336 adult males who participated in one of the National Health and Nutrition Examination Surveys (NHANES) from 2003 to 2018. Measures: Biochemically ver…		SAGE Publications Inc.	8901171		AJHPE	Article	Final	All Open Access; Bronze Open Access; Green Open Access	Scopus	2-s2.0-85160968313	2022-12-19	PMC10434754
10.1159/000540277	https://www.scopus.com/inward/record.uri?eid=2-s2.0-85205604008&doi=10.1159%2f000540277&partnerID=40&md5=726a2d65f028b780e276bcbe5cfac4a6	Association of Depression and Cognitive Performance in US Older Adults: A Secondary Analysis of Cross-Sectional Data Using NHANES 2013-2014	Yes	Included	Depression	Cognitive performance	US middle-aged and older adults	2013	2014			39074463	Yao L.; Ni J.; Wei M.; Li T.; Long Z.; Shi J.; Tian J.	Yao, Lulu (59353886700); Ni, Jingnian (55735496900); Wei, Mingqing (55250226900); Li, Ting (58741288200); Long, Ziyi (57215740058); Shi, Jing (57189253456); Tian, Jinzhou (55861979100)	59353886700; 55735496900; 55250226900; 58741288200; 57215740058; 57189253456; 55861979100	2024	European neurology	87	4		147	158	11	0	Beijing University of Chinese Medicine, Beijing, China; Department of Neurology, Dongzhimen Hospital of Beijing University of Chinese Medicine, Beijing, China	Yao L., Beijing University of Chinese Medicine, Beijing, China; Ni J., Department of Neurology, Dongzhimen Hospital of Beijing University of Chinese Medicine, Beijing, China; Wei M., Department of Neurology, Dongzhimen Hospital of Beijing University of Chinese Medicine, Beijing, China; Li T., Department of Neurology, Dongzhimen Hospital of Beijing University of Chinese Medicine, Beijing, China; L…	INTRODUCTION: Depression has been associated with cognitive performance, but whether sociodemographic and clinical characteristics might influence this association is not well elaborated. This study aimed to further explore this relationship in older adults. METHODS: This cross-sectional study is based on data from the National Health and Nutrition Examination Survey (NHANES) 2013-2014. A total o…			14219913			Article	Final		Scopus	2-s2.0-85205604008	2024-07-29
10.3389/fpsyt.2024.1433990	https://www.scopus.com/inward/record.uri?eid=2-s2.0-85205915995&doi=10.3389%2ffpsyt.2024.1433990&partnerID=40&md5=71e4ecf605e864b2e5969652509e10f4	Association of diastolic and systolic blood pressure with depression: a cross-sectional study from NHANES 2005-2018	Yes	Included	Blood pressure	Depression	US adults	2005	2018			39355374	Zhang H; Xu Y; Xu Y.			2024	Frontiers in Psychiatry	15		1433990				0	Department of Cardiovascular, The First Affiliated Hospital, College of Clinical Medicine of Henan University of Science and Technology, Luoyang, China; Department of Hematology, The First Affiliated Hospital, and College of Clinical Medicine of Henan University of Science and Technology, Luoyang, China; Department of Endocrinology, The First Affiliated Hospital, College of Clinical Medicine of H…	Zhang, H., Department of Cardiovascular, The First Affiliated Hospital, College of Clinical Medicine of Henan University of Science and Technology, Luoyang, China; Xu, Y., Department of Hematology, The First Affiliated Hospital, and College of Clinical Medicine of Henan University of Science and Technology, Luoyang, China; Xu, Y., Department of Endocrinology, The First Affiliated Hospital, Colleg…	Background: Many studies worldwide have reported the association between mental health and blood pressure, but the results are mixed, and even contradictory. We aim to investigate the relationship between systolic and diastolic blood pressure and depression in the entire US population. Methods: This study analyzed cross-sectional data from the National Health and Nutrition Examination Survey (NHA…		Frontiers Media SA	16640640			Article	Final		PubMed	2-s2.0-85205915995
10.3389/fnut.2022.936926	https://www.scopus.com/inward/record.uri?eid=2-s2.0-85133664073&doi=10.3389%2ffnut.2022.936926&partnerID=40&md5=dec82bf8dcb4a4e4322a5d5e568380b0	Association of Dietary Fiber Intake With Myocardial Infarction and Stroke Events in US Adults: A Cross-Sectional Study of NHANES 2011–2018	Yes	Included	Dietary fiber intake	Stroke	US adults	2011	2018			35799583	Dong W.; Yang Z.	Dong, Weiwei (57224095382); Yang, Zhiyong (55605771096)	57224095382; 55605771096	2022	Frontiers in Nutrition	9		936926				19	Department of Neurosurgery, Shengjing Hospital of China Medical University, Shenyang, China; Department of Cardiology, Shengjing Hospital of China Medical University, Shenyang, China	Dong W., Department of Neurosurgery, Shengjing Hospital of China Medical University, Shenyang, China; Yang Z., Department of Cardiology, Shengjing Hospital of China Medical University, Shenyang, China	This study aimed to detect dietary fiber intake and its association with nonfatal cardiovascular/cerebrovascular events (myocardial infarction and stroke) in adults in the United States. This cross-sectional study obtained data from the 2011–2018 National Health and Nutrition Examination Survey database. Using multivariate logistic regression, we compared dietary fiber intake across demographics …		Frontiers Media S.A.	2296861X			Article	Final	All Open Access; Gold Open Access	Scopus	2-s2.0-85133664073	2022-07-08	PMC9253671
10.1186/s13052-024-01586-0	https://www.scopus.com/inward/record.uri?eid=2-s2.0-85182993439&doi=10.1186%2fs13052-024-01586-0&partnerID=40&md5=0113b54f1d5461470d17b8064ffdbcef	Association of dietary inflammatory index with obesity among children and adolescents in the United States NHANES cohort: a population-based study	Yes	Included	Dietary inflammatory index	Obesity	US children and adolescents	2009	2018			38273385	Zhang L.; Peng H.; Wang Y.; Ba H.	Zhang, Lili (57762175400); Peng, Huimin (56424592800); Wang, Yao (54390466600); Ba, Hongjun (56151752500)	57762175400; 56424592800; 54390466600; 56151752500	2024	Italian Journal of Pediatrics	50	1	14				0	Department of Pediatric Cardiology, Heart Centre, The First Affiliated Hospital, Sun Yat-sen University, Guangzhou, China; Guangzhou Medical University Cancer Hospital, Guangzhou, China; NHC key Laboratory of Assisted Circulation and Vascular Diseases, The First Affiliated Hospital, Sun Yat-sen University, Guangzhou, China	Zhang L., Department of Pediatric Cardiology, Heart Centre, The First Affiliated Hospital, Sun Yat-sen University, Guangzhou, China; Peng H., Department of Pediatric Cardiology, Heart Centre, The First Affiliated Hospital, Sun Yat-sen University, Guangzhou, China; Wang Y., Guangzhou Medical University Cancer Hospital, Guangzhou, China; Ba H., Department of Pediatric Cardiology, Heart Centre, The …	Background: Childhood obesity has become a huge challenge to childhood health, and there is a lack of understanding about the relationship between dietary inflammatory index (DII) and childhood obesity. The main objective of this study was to analyze the potential link between DII and obesity among children and adolescents residing in the United States. Methods: A cross-sectional analysis was per…		BioMed Central Ltd	17208424		IJPTB	Article	Final	All Open Access; Gold Open Access	Scopus	2-s2.0-85182993439	2024-01-25	PMC10809428
10.1289/EHP28	https://www.scopus.com/inward/record.uri?eid=2-s2.0-84997434558&doi=10.1289%2fEHP28&partnerID=40&md5=9dd71eabd02b86ea55604345c3722c2d	Association of dietary intake and biomarker levels of arsenic, cadmium, lead, and mercury among asian populations in the United States: NHANES 2011–2012	Yes	Included	Diet	Heavy metal exposure	US asian adults	2011	2012			27586241	Awata H.; Linder S.; Mitchell L.E.; Delclos G.L.	Awata, Hiroshi (57193501830); Linder, Stephen (7103323535); Mitchell, Laura E. (7203039016); Delclos, George L. (6701411967)	57193501830; 7103323535; 7203039016; 6701411967	2017	Environmental Health Perspectives	125	3		314	323	9	77	University of Texas Health Science Center at Houston School of Public Health, Houston, TX, United States; CH2M HILL, Inc, Houston, TX, United States	Awata H., University of Texas Health Science Center at Houston School of Public Health, Houston, TX, United States, CH2M HILL, Inc, Houston, TX, United States; Linder S., University of Texas Health Science Center at Houston School of Public Health, Houston, TX, United States; Mitchell L.E., University of Texas Health Science Center at Houston School of Public Health, Houston, TX, United States; D…	Background: We have recently shown that biomarker levels of selected metals are higher in Asians than in other U.S. ethnic groups, with important differences within selected Asian subgroups. Much of this difference may be dietary in origin; however, this is not well established. Objective: We evaluated dietary intake of toxic metals as a source of increased biomarker levels of metals among U.S. A…		Public Health Services, US Dept of Health and Human Services	916765			Article	Final	All Open Access; Gold Open Access	Scopus	2-s2.0-84997434558
10.3389/fnut.2023.1124648	https://www.scopus.com/inward/record.uri?eid=2-s2.0-85153477831&doi=10.3389%2ffnut.2023.1124648&partnerID=40&md5=5d446fdc4c296d7c908bad8a24708961	Association of Dietary intake of vitamin E with chronic obstructive pulmonary disease events in US adults: A cross-sectional study of NHANES 2013–2018	Yes	Included	Dietary vitamin E intake	Chronic obstructive pulmonary disease	US adults	2013	2018			37125038	Liu Z.; Su Y.; Chen Q.; Xiao L.; Zhao X.; Wang F.; Peng Z.; Zhang H.	Liu, Ziyi (58848393000); Su, Yingjie (57329859400); Chen, Qing (58196058700); Xiao, Lihua (58195906600); Zhao, Xue (58195906700); Wang, Feichi (58196058800); Peng, Zhenyu (36771654000); Zhang, Hongliang (56911940900)	58848393000; 57329859400; 58196058700; 58195906600; 58195906700; 58196058800; 36771654000; 56911940900	2023	Frontiers in Nutrition	10		1124648				14	Department of Emergency Medicine, Second Xiangya Hospital, Central South University, Hunan, Changsha, China; College of Medicine, Hunan Normal University, Changsha, China	Liu Z., Department of Emergency Medicine, Second Xiangya Hospital, Central South University, Hunan, Changsha, China; Su Y., Department of Emergency Medicine, Second Xiangya Hospital, Central South University, Hunan, Changsha, China; Chen Q., Department of Emergency Medicine, Second Xiangya Hospital, Central South University, Hunan, Changsha, China; Xiao L., Department of Emergency Medicine, Secon…	Introduction: Several studies have demonstrated that vitamin E intake is negatively associated with the development of several diseases, but the relationship between vitamin E intake and COPD in different groups of people is not clear. The aim was to investigate the relationship between vitamin E intake and COPD in different groups of people. Methods: This study used data from NHANES (National He…		Frontiers Media S.A.	2296861X			Article	Final	All Open Access; Gold Open Access; Green Open Access	Scopus	2-s2.0-85153477831	2023-05-01	PMC10130507
10.3389/fnut.2023.1267607	https://www.scopus.com/inward/record.uri?eid=2-s2.0-85179327992&doi=10.3389%2ffnut.2023.1267607&partnerID=40&md5=7b27da84b7ff9ea6f7a725dcf05e6260	Association of dietary live microbe intake with abdominal aortic calcification in US adults: a cross-sectional study of NHANES 2013–2014	Yes	Included	Dietary live microbe intake	Abdominal aortic calcification	US adults	2013	2014			38075227	Huo X.; Jia S.; Zhang X.; Sun L.; Liu X.; Liu L.; Zuo X.; Chen X.	Huo, Xingwei (58552352300); Jia, Shanshan (57226256981); Zhang, Xin (54392059300); Sun, Lirong (58139046100); Liu, Xueting (56166919700); Liu, Lu (57211852803); Zuo, Xianghao (58192787000); Chen, Xiaoping (57204164238)	58552352300; 57226256981; 54392059300; 58139046100; 56166919700; 57211852803; 58192787000; 57204164238	2023	Frontiers in Nutrition	10		1267607				3	Department of Cardiology, West China Hospital, Sichuan University, Sichuan, Chengdu, China; Second Department of Internal Medicine, Affiliated Hospital of Tibet University for Nationalities, Shaanxi, Xianyang, China	Huo X., Department of Cardiology, West China Hospital, Sichuan University, Sichuan, Chengdu, China; Jia S., Department of Cardiology, West China Hospital, Sichuan University, Sichuan, Chengdu, China; Zhang X., Department of Cardiology, West China Hospital, Sichuan University, Sichuan, Chengdu, China; Sun L., Department of Cardiology, West China Hospital, Sichuan University, Sichuan, Chengdu, Chin…	Object: To explore the potential association between dietary live microbe intake and abdominal aortic calcification (AAC). Methods: We conducted a cross-section study based on the National Health and Nutrition Examination Survey (NHANES). We categorized the participants into three groups (low, medium, and high dietary intake of live microbes) according to Sanders’s dietary live microbe classifica…		Frontiers Media SA	2296861X			Article	Final	All Open Access; Gold Open Access; Green Open Access	Scopus	2-s2.0-85179327992	2023-12-11	PMC10704926
10.3390/nu14224908	https://www.scopus.com/inward/record.uri?eid=2-s2.0-85142645657&doi=10.3390%2fnu14224908&partnerID=40&md5=5dccd5826c239059671a7123d7a72224	Association of Dietary Live Microbe Intake with Cardiovascular Disease in US Adults: A Cross-Sectional Study of NHANES 2007–2018	Yes	Included	Dietary live microbe intake	Cardiovascular disease	US adults	2007	2018			36432594	Han L.; Wang Q.	Han, Lu (57192173615); Wang, Qi (57200499001)	57192173615; 57200499001	2022	Nutrients	14	22	4908				18	Department of Obstetrics and Gynecology, First Affiliated Hospital, Xi’an Jiaotong University, Xi’an, 710061, China; Department of Gynecologic Oncology, Shaanxi Provincial Cancer Hospital, Xi’an, 710061, China	Han L., Department of Obstetrics and Gynecology, First Affiliated Hospital, Xi’an Jiaotong University, Xi’an, 710061, China; Wang Q., Department of Obstetrics and Gynecology, First Affiliated Hospital, Xi’an Jiaotong University, Xi’an, 710061, China, Department of Gynecologic Oncology, Shaanxi Provincial Cancer Hospital, Xi’an, 710061, China	Objective: To detect the potential association between dietary live microbe and cardiovascular diseases (CVD). Methods: Data of 10,875 participants aged 18 years or older in this study were collected from the National Health and Nutrition Examination Survey (NHANES). Participants in this study were divided into three groups according to the Sanders dietary live microbe classification system: low,…		MDPI	20726643			Article	Final	All Open Access; Gold Open Access; Green Open Access	Scopus	2-s2.0-85142645657	2022-11-26	PMC9698609
10.1007/s00592-023-02231-8	https://www.scopus.com/inward/record.uri?eid=2-s2.0-85187254200&doi=10.1007%2fs00592-023-02231-8&partnerID=40&md5=a192031a23d26de55c1274a6229c0fed	Association of dietary live microbe intake with diabetic kidney disease in patients with type 2 diabetes mellitus in US adults: a cross-sectional study of NHANES 1999–2018	Yes	Included	Dietary live microbe intake	Diabetic kidney disease	US adults	1999	2018			38400938	Wang M.; Huang Z.-H.; Zhu Y.-H.; Li S.; Li X.; Sun H.; He P.; Peng Y.-L.; Fan Q.-L.	Wang, Min (57932801900); Huang, Zhao-Hui (57933096200); Zhu, Yong-Hong (57486165500); Li, Shuai (57201395446); Li, Xin (57212411421); Sun, He (56125973900); He, Ping (56435215700); Peng, Ya-Li (58482266100); Fan, Qiu-Ling (7202878527)	57932801900; 57933096200; 57486165500; 57201395446; 57212411421; 56125973900; 56435215700; 58482266100; 7202878527	2024	Acta Diabetologica	61	6		705	714	9	1	Department of Nephrology, First Hospital of China Medical University, Liaoning, Shenyang, China; Department of Nephrology, The second affiliated Hospital of Guangzhou Medical University, Guangdong, Guangzhou, China; Department of Respiratory and Critical Care Medicine, The First Hospital of Anhui Medical University, Anhui, Hefei, China; Department of Endocrinology, Shengjing Hospital of China Med…	Wang M., Department of Nephrology, First Hospital of China Medical University, Liaoning, Shenyang, China; Huang Z.-H., Department of Nephrology, First Hospital of China Medical University, Liaoning, Shenyang, China; Zhu Y.-H., Department of Nephrology, The second affiliated Hospital of Guangzhou Medical University, Guangdong, Guangzhou, China; Li S., Department of Respiratory and Critical Care Me…	Aims: Several studies have reported dietary microorganisms’ beneficial effects on human health. We aimed to detect the potential association between dietary live microbe intake and diabetic kidney disease (DKD) in patients with type 2 diabetes mellitus (T2DM) through a cross-sectional analysis of the National Health and Nutrition Examination Survey from 1999 to 2018. Methods: According to the San…		Springer-Verlag Italia s.r.l.	9405429		ACDAE	Article	Final	All Open Access; Hybrid Gold Open Access	Scopus	2-s2.0-85187254200	2024-02-24	PMC11101549
10.1159/000534168	https://www.scopus.com/inward/record.uri?eid=2-s2.0-85184296204&doi=10.1159%2f000534168&partnerID=40&md5=b97302d3a3a35db81e46267c2c2df838	Association of Dietary Polyunsaturated Fatty Acid Intake with Allergic Rhinitis in Adults: A Cross-Sectional Study of NHANES 2005–2006	Yes	Included	Polyunsaturated fatty acid intake	Allergic rhinitis	US adults	2005	2006			37913762	Jiao W.-E.; Xi Y.; Li D.; Xu S.; Kong Y.-G.; Deng Y.-Q.; Yang R.; Tao Z.-Z.; Hua Q.-Q.; Chen S.-M.	Jiao, Wo-Er (57204634472); Xi, Yang (57219084445); Li, Di (57206856941); Xu, Shan (57207835873); Kong, Yong-Gang (7201615936); Deng, Yu-Qin (55322810800); Yang, Rui (58591453400); Tao, Ze-Zhang (7201884441); Hua, Qing-Quan (57541917600); Chen, Shi-Ming (55733396200)	57204634472; 57219084445; 57206856941; 57207835873; 7201615936; 55322810800; 58591453400; 7201884441; 57541917600; 55733396200	2024	International Archives of Allergy and Immunology	185	2		124	132	8	0	Department of Otolaryngology-Head and Neck Surgery, Central Laboratory, Renmin Hospital of Wuhan University, Wuhan, China; Department of Clinical Laboratory, Renmin Hospital of Wuhan University, Wuhan, China; Institute of Otolaryngology-Head and Neck Surgery, Renmin Hospital of Wuhan University, Wuhan, China	Jiao W.-E., Department of Otolaryngology-Head and Neck Surgery, Central Laboratory, Renmin Hospital of Wuhan University, Wuhan, China; Xi Y., Department of Otolaryngology-Head and Neck Surgery, Central Laboratory, Renmin Hospital of Wuhan University, Wuhan, China; Li D., Department of Clinical Laboratory, Renmin Hospital of Wuhan University, Wuhan, China; Xu S., Department of Otolaryngology-Head …	Introduction: The incidence of allergic rhinitis (AR) is increasing year by year, and the pathogenesis is complex, in which diet may play an important role. The role of polyunsaturated fatty acids (PUFAs) in AR is still controversial. Previous studies have looked at the effects of PUFA during pregnancy, childhood, and adolescence. In this study, we aimed to determine the association between dieta…		S. Karger AG	10182438		IAAIE	Article	Final		Scopus	2-s2.0-85184296204	2023-11-01
10.3389/fnut.2024.1412031	https://www.scopus.com/inward/record.uri?eid=2-s2.0-85197914614&doi=10.3389%2ffnut.2024.1412031&partnerID=40&md5=28c00637e3e8931ddbd6681a906bee64	Association of dietary vitamin C consumption with severe headache or migraine among adults: a cross-sectional study of NHANES 1999–2004	Yes	Included	Dietary vitamin C intake	Migraines	US adults	1999	2004			38962437	Zheng Y.; Jin J.; Wei C.; Huang C.	Zheng, Yafang (59209955400); Jin, Jing (59210843100); Wei, Chuanxiang (59210134600); Huang, Chunyuan (59210486300)	59209955400; 59210843100; 59210134600; 59210486300	2024	Frontiers in Nutrition	11		1412031				0	Liaoning University of Traditional Chinese Medicine, Liaoning, Shenyang, China	Zheng Y., Liaoning University of Traditional Chinese Medicine, Liaoning, Shenyang, China; Jin J., Liaoning University of Traditional Chinese Medicine, Liaoning, Shenyang, China; Wei C., Liaoning University of Traditional Chinese Medicine, Liaoning, Shenyang, China; Huang C., Liaoning University of Traditional Chinese Medicine, Liaoning, Shenyang, China	Background: An antioxidant-rich diet has been shown to protect against migraines in previous research. However, little has been discovered regarding the association between migraines and vitamin C (an essential dietary antioxidant). This study assessed the dietary vitamin C intake among adult migraineurs in the United States to determine if there is a correlation between migraine incidence and vi…		Frontiers Media SA	2296861X			Article	Final	All Open Access; Gold Open Access	Scopus	2-s2.0-85197914614	2024-07-04	PMC11221565
10.1016/j.jad.2024.05.032	https://www.scopus.com/inward/record.uri?eid=2-s2.0-85192239777&doi=10.1016%2fj.jad.2024.05.032&partnerID=40&md5=78ebd7cef09fa64784221f92a3904a9e	Association of dietary vitamin C intake with depression in adults: A cross-sectional study of NHANES from 2005 to 2020	Yes	Included	Dietary vitamin C intake	Depression	US adults	2005	2020			38710330	Zhao D.; Long X.; Wang J.	Zhao, Dehua (57206375743); Long, Xiaoqing (57204530978); Wang, Jisheng (13205699900)	57206375743; 57204530978; 13205699900	2024	Journal of Affective Disorders	358			113	120	7	1	Department of Clinical Pharmacy, The Third Hospital of Mianyang, Sichuan Mental Health Center, Sichuan, Mianyang, 621000, China	Zhao D., Department of Clinical Pharmacy, The Third Hospital of Mianyang, Sichuan Mental Health Center, Sichuan, Mianyang, 621000, China; Long X., Department of Clinical Pharmacy, The Third Hospital of Mianyang, Sichuan Mental Health Center, Sichuan, Mianyang, 621000, China; Wang J., Department of Clinical Pharmacy, The Third Hospital of Mianyang, Sichuan Mental Health Center, Sichuan, Mianyang, …	Background: The aim of this study was to evaluate the association between dietary vitamin C intake and depression in adults. Methods: This cross-sectional study utilized data from the National Health and Nutrition Examination Survey (NHANES) during 2005 to 2020. Logistic regressions and restricted cubic spline (RCS) regression were used to assess the association between dietary vitamin C intake a…		Elsevier B.V.	1650327		JADID	Article	Final		Scopus	2-s2.0-85192239777	2024-05-06
10.3389/fmed.2024.1440479	https://www.scopus.com/inward/record.uri?eid=2-s2.0-85204198161&doi=10.3389%2ffmed.2024.1440479&partnerID=40&md5=eb94c914178adaff741fa43d02e17110	Association of EPA and DHA with age-related macular degeneration: a cross-sectional study from NHANES	Yes	Included	Omega-3 fatty acids	Age-related macular degeneration	US middle-aged and older adults	2005	2008			39296908	Li K.; Liu J.; Li X.; Liu X.; Hu P.; He M.	Li, Kewei (57277741000); Liu, Jialing (57226890671); Li, Xuhui (59331566100); Liu, Xiaozhu (57285772100); Hu, Pengcheng (57873733000); He, Ming (58750352200)	57277741000; 57226890671; 59331566100; 57285772100; 57873733000; 58750352200	2024	Frontiers in Medicine	11		1440479				0	Department of Ophthalmology, the First Affiliated Hospital of Chongqing Medical University, Chongqing, China; Department of Phase I Clinical Trial Center, the Second Affiliated Hospital of Chongqing Medical University, Chongqing, China; Department of Ophthalmology, the Second Affiliated Hospital of Chongqing Medical University, Chongqing, China; Emergency and Critical Care Medical Center, Beijing…	Li K., Department of Ophthalmology, the First Affiliated Hospital of Chongqing Medical University, Chongqing, China; Liu J., Department of Phase I Clinical Trial Center, the Second Affiliated Hospital of Chongqing Medical University, Chongqing, China; Li X., Department of Ophthalmology, the Second Affiliated Hospital of Chongqing Medical University, Chongqing, China; Liu X., Emergency and Critica…	Purpose: This cross-sectional study conducted in the general US population investigated the association between dietary intake of eicosapentaenoic acid (EPA) and docosahexaenoic acid (DHA) and the prevalence of AMD. Methods: Data from the National Health and Nutrition Examination Survey (NHANES) were utilized, including 4,842 participants aged 40 years and older. Dietary EPA and DHA intake data w…		Frontiers Media SA	2296858X			Article	Final	All Open Access; Gold Open Access	Scopus	2-s2.0-85204198161	2024-09-19	PMC11408175
10.3389/fendo.2022.965487	https://www.scopus.com/inward/record.uri?eid=2-s2.0-85143889846&doi=10.3389%2ffendo.2022.965487&partnerID=40&md5=7a6c351b7764384334c38b69bd7e50b0	Association of geriatric nutritional risk index with the risk of osteoporosis in the elderly population in the NHANES	Yes	Included	Geriatric nutritional risk index	Osteoporosis	US middle-aged and older adults	2005	2018			36523597	Huang W.; Xiao Y.; Wang H.; Li K.	Huang, Wei (57204712836); Xiao, Yingqi (57803146100); Wang, Hongwei (57226432487); Li, Kaixiang (57226431190)	57204712836; 57803146100; 57226432487; 57226431190	2022	Frontiers in Endocrinology	13		965487				16	Department of Orthopaedics, Dongguan Tungwah Hospital, Dongguan, China; Department of Pulmonary and Critical Care Medicine, Dongguan Tungwah Hospital, Dongguan, China	Huang W., Department of Orthopaedics, Dongguan Tungwah Hospital, Dongguan, China; Xiao Y., Department of Pulmonary and Critical Care Medicine, Dongguan Tungwah Hospital, Dongguan, China; Wang H., Department of Orthopaedics, Dongguan Tungwah Hospital, Dongguan, China; Li K., Department of Orthopaedics, Dongguan Tungwah Hospital, Dongguan, China	Background: Osteoporosis is common in the elderly, and malnutrition is considered a major risk factor for osteoporosis. This study investigated the relationship between the Geriatric Nutrition Risk Index (GNRI) and osteoporosis based on a large cross-sectional study of the National Health and Nutrition Examination Survey (NHANES). Methods: We included 7405 older adults from NHANES (2005 to 2018) …		Frontiers Media S.A.	16642392			Article	Final	All Open Access; Gold Open Access; Green Open Access	Scopus	2-s2.0-85143889846	2022-12-16	PMC9744963
10.3389/fpubh.2024.1411123	https://www.scopus.com/inward/record.uri?eid=2-s2.0-85198723193&doi=10.3389%2ffpubh.2024.1411123&partnerID=40&md5=6b8d6749dd44bcded8e53c1b23712cf0	Association of heavy metals exposure with lower blood pressure in the population aged 8–17 years: a cross-sectional study based on NHANES	Yes	Included	Heavy metals exposure	Blood pressure	US children and adolescents	2007	2016			39035189	Liang Y.; Zhang M.; Jin W.; Zhao L.; Wu Y.	Liang, Yongzhou (57930259600); Zhang, Minjie (58283618000); Jin, Wenhao (58791431300); Zhao, Liqing (57189093013); Wu, Yurong (36055114500)	57930259600; 58283618000; 58791431300; 57189093013; 36055114500	2024	Frontiers in Public Health	12		1411123				0	Department of Pediatric Cardiology, Xinhua Hospital, School of Medicine, Shanghai Jiao Tong University, Shanghai, China	Liang Y., Department of Pediatric Cardiology, Xinhua Hospital, School of Medicine, Shanghai Jiao Tong University, Shanghai, China; Zhang M., Department of Pediatric Cardiology, Xinhua Hospital, School of Medicine, Shanghai Jiao Tong University, Shanghai, China; Jin W., Department of Pediatric Cardiology, Xinhua Hospital, School of Medicine, Shanghai Jiao Tong University, Shanghai, China; Zhao L.,…	Background: The existing evidence regarding the joint effect of heavy metals on blood pressure (BP) in children and adolescents is insufficient. Furthermore, the impact of factors such as body weight, fish consumption, and age on their association remains unclear. Methods: The study utilized original data from the National Health and Nutrition Examination Survey, encompassing 2,224 children and a…		Frontiers Media SA	22962565			Article	Final	All Open Access; Gold Open Access	Scopus	2-s2.0-85198723193	2024-07-22	PMC11259964
10.1136/bmjopen-2023-083017	https://www.scopus.com/inward/record.uri?eid=2-s2.0-85204661407&doi=10.1136%2fbmjopen-2023-083017&partnerID=40&md5=f4dce5924b4ae132989a32868019e91f	Association of herpes simplex virus infection with hearing loss: a cross-sectional study using NHANES data from 2011 to 2012 and 2015 to 2016	Yes	Included	Herpes simplex virus infection	Hearing loss	US adults	2011	2012	2015	2016	39306354	Li Y.; Su B.; Wang X.; Chu H.; Bing D.	Li, Yingqiang (58166325600); Su, Bo (59338644500); Wang, Xiaodi (57419769000); Chu, Hanqi (59338642200); Bing, Dan (55242372900)	58166325600; 59338644500; 57419769000; 59338642200; 55242372900	2024	BMJ open	14	9		e083017			0	Department of Otolaryngology-Head and Neck Surgery, Tongji Hospital, Tongji Medical College, Huazhong University of Science and Technology, Wuhan, China	Li Y., Department of Otolaryngology-Head and Neck Surgery, Tongji Hospital, Tongji Medical College, Huazhong University of Science and Technology, Wuhan, China; Su B., Department of Otolaryngology-Head and Neck Surgery, Tongji Hospital, Tongji Medical College, Huazhong University of Science and Technology, Wuhan, China; Wang X., Department of Otolaryngology-Head and Neck Surgery, Tongji Hospital,…	OBJECTIVES: To investigate the relationship between herpes simplex virus (HSV) and hearing loss using comprehensive population-based research. DESIGN: This cross-sectional study utilised data from the National Health and Nutrition Examination Survey (NHANES) to examine the relationship between HSV (types 1 and 2) and hearing loss. The final sample comprised 4608 participants aged 20-49 years. Wei…			20446055			Article	Final	All Open Access; Gold Open Access	Scopus	2-s2.0-85204661407	2024-09-21	PMC11418561
10.5009/gnl16347	https://www.scopus.com/inward/record.uri?eid=2-s2.0-85021833158&doi=10.5009%2fgnl16347&partnerID=40&md5=ec6b50d162dc58fe1b0363e31605da13	Association of inflammatory bowel disease (IBD) with depressive symptoms in the United States population and independent predictors of depressive symptoms in an IBD population: A NHANES study	Yes	Included	Inflammatory bowel disease	Depression	US adults	2009	2010			28395506	Bhandari S.; Larson M.E.; Kumar N.; Stein D.	Bhandari, Sanjay (57191851719); Larson, Michael E. (57225299059); Kumar, Nilay (58275291700); Stein, Daniel (57641652000)	57191851719; 57225299059; 58275291700; 57641652000	2017	Gut and Liver	11	4		512	519	7	50	Department of Medicine, Medical College of Wisconsin, Clinical Cancer Center, 9200 W Wisconsin Ave, Milwaukee, 53226, WI, United States; Division of Gastroenterology and Hepatology, Aurora St. Luke's Medical Center, United States; Division of Gastroenterology and Hepatology, Medical College of Wisconsin, Milwaukee, WI, United States	Bhandari S., Department of Medicine, Medical College of Wisconsin, Clinical Cancer Center, 9200 W Wisconsin Ave, Milwaukee, 53226, WI, United States; Larson M.E., Department of Medicine, Medical College of Wisconsin, Clinical Cancer Center, 9200 W Wisconsin Ave, Milwaukee, 53226, WI, United States; Kumar N., Division of Gastroenterology and Hepatology, Aurora St. Luke's Medical Center, United Sta…	Background/Aims: There is a paucity of population-based studies on the association between inflammatory bowel disease (IBD) and depression in the U.S. population. We sought to study this association using the National Health and Nutrition Examination Survey (NHANES) database. Methods: We used NHANES data from 2009 to 2010. Our study included 190,269,933 U.S. adults without IBD and 2,325,226 with …		Joe Bok Chung	19762283			Article	Final	All Open Access; Gold Open Access; Green Open Access	Scopus	2-s2.0-85021833158	2017-04-12	PMC5491086
10.1177/10815589241261286	https://www.scopus.com/inward/record.uri?eid=2-s2.0-85206019528&doi=10.1177%2f10815589241261286&partnerID=40&md5=f7b1ebd5310e1ed0355bb679db8ed296	Association of Life’s Essential 8 with depression among adults: A cross-sectional study of NHANES	Yes	Included	Life's essential 8	Depression	US adults	2005	2018			38869164	Bai Y; Guo S.			2024	Journal of Investigative Medicine	72	7		737	746		0	Department of Psychiatry, Liupanshui Third People’s Hospital, Guizhou, China; Department of Rehabilitation, Liupanshui Third People’s Hospital, Guizhou, China	Bai, Y., Department of Psychiatry, Liupanshui Third People’s Hospital, Guizhou, China; Guo, S., Department of Rehabilitation, Liupanshui Third People’s Hospital, Guizhou, China	The prevalence of depression continues to rise, and it has a high death and disability rate. Life’s Essential 8 (LE8) is an updated measurement of cardiovascular health (CVH), and a higher score of LE8 represents healthier CVH. Our study aimed to investigate the association between the LE8 and depression among adults. This cross-sectional study used data from the National Health and Nutrition Exa…		SAGE Publications Inc.	10815589		JINVF	Article	Final		Scopus	2-s2.0-85206019528
10.1038/s41598-024-67728-w	https://www.scopus.com/inward/record.uri?eid=2-s2.0-85199789352&doi=10.1038%2fs41598-024-67728-w&partnerID=40&md5=70432d6fabc968e6928d4b2c32f7ef75	Association of Life’s Essential 8 with metabolic dysfunction-associated steatotic liver disease (MASLD), a cross-sectional study from the NHANES 2003–2018	Yes	Included	Life's essential 8	Metabolic-associated fatty liver conditions	US adults	2003	2018			39060338	Liu X.; Chang Y.; Jia F.; Li Y.; Wang Y.; Cui J.	Liu, Xiangliang (55327433500); Chang, Yu (58235003000); Jia, Feng (58100971600); Li, Yuguang (57376880400); Wang, Yao (58690773700); Cui, Jiuwei (7401811614)	55327433500; 58235003000; 58100971600; 57376880400; 58690773700; 7401811614	2024	Scientific Reports	14	1	17188				0	The First Hospital of Jilin University, No.1 Xinmin Street, Changchun, China	Liu X., The First Hospital of Jilin University, No.1 Xinmin Street, Changchun, China; Chang Y., The First Hospital of Jilin University, No.1 Xinmin Street, Changchun, China; Jia F., The First Hospital of Jilin University, No.1 Xinmin Street, Changchun, China; Li Y., The First Hospital of Jilin University, No.1 Xinmin Street, Changchun, China; Wang Y., The First Hospital of Jilin University, No.1 …	There is limited research on the relationship between Life's Essential 8 (LE8) score and metabolic dysfunction-associated steatotic liver disease (MASLD). Our aim is to investigate the relationship between overall lifestyle assessed by LE-8 score and MASLD in a nationally representative sample. We employed the LE8 score to comprehensively evaluate cardiovascular health, the assessment of MASLD pr…		Nature Research	20452322			Article	Final	All Open Access; Gold Open Access	Scopus	2-s2.0-85199789352	2024-07-26	PMC11282211
10.3389/fmed.2024.1356921	https://www.scopus.com/inward/record.uri?eid=2-s2.0-85197510016&doi=10.3389%2ffmed.2024.1356921&partnerID=40&md5=c268ada8800b0496541b35145fadbbd7	Association of lower urinary tract symptoms and geriatric nutritional risk index in men: a cross-sectional study based on NHANES	Yes	Included	Lower urinary tract symptoms	Geriatric nutraional risk index	US adult males	2005	2008			38975054	Zheng T.; Sun H.; Tang Y.; Zeng Y.; Yan L.	Zheng, Tianyun (58658051500); Sun, Huaibin (35303776800); Tang, Yueqing (34881168200); Zeng, Yuan (58657701200); Yan, Lei (56647275100)	58658051500; 35303776800; 34881168200; 58657701200; 56647275100	2024	Frontiers in Medicine	11		1356921				0	Department of Urology, Qilu Hospital of Shandong University, Jinan, China; Department of Organ Transplantation, Qilu Hospital of Shandong University, Jinan, China	Zheng T., Department of Urology, Qilu Hospital of Shandong University, Jinan, China; Sun H., Department of Organ Transplantation, Qilu Hospital of Shandong University, Jinan, China; Tang Y., Department of Urology, Qilu Hospital of Shandong University, Jinan, China; Zeng Y., Department of Urology, Qilu Hospital of Shandong University, Jinan, China; Yan L., Department of Urology, Qilu Hospital of S…	Background: Despite previous literature exploring the factors influencing lower urinary tract symptoms (LUTS), few studies have examined the relationship between nutritional status and LUTS. Objectives: The objective of this research was to evaluate the relationship between LUTS and Geriatric Nutritional Risk Index (GNRI) in middle-aged and older men. Methods: We included 2,607 men in the NHANES …		Frontiers Media SA	2296858X			Article	Final	All Open Access; Gold Open Access	Scopus	2-s2.0-85197510016	2024-07-08	PMC11224433
10.1097/MD.0000000000030539	https://www.scopus.com/inward/record.uri?eid=2-s2.0-85139228035&doi=10.1097%2fMD.0000000000030539&partnerID=40&md5=60064b5bcb70a735558786ce2d46a318	Association of medical uninsurance with sociodemographic attributes in US cancer population: A cross-sectional study of NHANES data 2013 to 2018	Yes	Included	Medical uninsurance	Sociodemographic attributes	US adults with cancer	2013	2018			36197243	Wahab A.; Abdelazeem B.; Masood A.; Khakwani M.; Kumar Jakka B.; Koduru U.; Ehsan H.	Wahab, Ahsan (57195151802); Abdelazeem, Basel (57222963312); Masood, Adeel (57224193408); Khakwani, Maria (57219606401); Kumar Jakka, Bharath (57915101800); Koduru, Ujwala (57194606370); Ehsan, Hamid (56950921700)	57195151802; 57222963312; 57224193408; 57219606401; 57915101800; 57194606370; 56950921700	2022	Medicine (United States)	101	38		E30539			0	Internal Medicine/Hospital Medicine, Baptist Medical Center South, Prattville Baptist Hospital, Montgomery, AL, United States; Internal Medicine, Mclaren Regional Medical Center, Michigan State University, Flint, MI, United States; Hospital Medicine, Tidal Health Peninsula Regional, Salisbury, MD, United States; Internal Medicine, Lahore Medical and Dental College, Lahore, Pakistan; Internal Medi…	Wahab A., Internal Medicine/Hospital Medicine, Baptist Medical Center South, Prattville Baptist Hospital, Montgomery, AL, United States; Abdelazeem B., Internal Medicine, Mclaren Regional Medical Center, Michigan State University, Flint, MI, United States; Masood A., Hospital Medicine, Tidal Health Peninsula Regional, Salisbury, MD, United States; Khakwani M., Internal Medicine, Lahore Medical an…	Medical uninsurance (MU) is associated with cancer disparities, particularly among underprivileged and minority sections of the United States. In this cross-sectional study of National Health and Nutritional Examination Survey (NHANES) data from 2013 to 2018, we evaluated sociodemographic attributes of MU disparity in the US cancer population. Those aged ≥20 years with a history of cancer and dis…		Lippincott Williams and Wilkins	257974		MEDIA	Article	Final	All Open Access; Gold Open Access; Green Open Access	Scopus	2-s2.0-85139228035	2022-10-05	PMC9509149
10.3390/nu12123720	https://www.scopus.com/inward/record.uri?eid=2-s2.0-85097171982&doi=10.3390%2fnu12123720&partnerID=40&md5=367db4378ea2525c519ee5d10f2ae5cd	Association of milk consumption and vitamin d status in the US population by ethnicity: NHANES 2001–2010 analysis	Yes	Included	Milk product consumption	Vitamin D status	US population	2001	2010			33276516	Torres-Gonzalez M.; Cifelli C.J.; Agarwal S.; Fulgoni V.L., III	Torres-Gonzalez, Moises (57193659962); Cifelli, Christopher J. (55773485100); Agarwal, Sanjiv (55452902700); Fulgoni, Victor L. (56912072900)	57193659962; 55773485100; 55452902700; 56912072900	2020	Nutrients	12	12	3720	1	15	14	15	National Dairy Council, Rosemont, 60018, IL, United States; NutriScience LLC, East Norriton, 19403, PA, United States; Nutrition Impact LLC, Battle Creek, 49014, MI, United States	Torres-Gonzalez M., National Dairy Council, Rosemont, 60018, IL, United States; Cifelli C.J., National Dairy Council, Rosemont, 60018, IL, United States; Agarwal S., NutriScience LLC, East Norriton, 19403, PA, United States; Fulgoni V.L., III, Nutrition Impact LLC, Battle Creek, 49014, MI, United States	Vitamin D has been identified as a nutrient of public health concern, and higher intake of natural or fortified food sources of vitamin D, such as milk, are encouraged by the 2015–2020 Dietary Guidelines for Americans. We, therefore, examined the association of milk consumption and vitamin D status in the United States (US) population. Twenty-four-hour dietary recall data and serum 25(OH)D concen…		MDPI AG	20726643			Article	Final	All Open Access; Gold Open Access; Green Open Access	Scopus	2-s2.0-85097171982	2020-12-05	PMC7761481
10.3389/fped.2023.1122773	https://www.scopus.com/inward/record.uri?eid=2-s2.0-85159877128&doi=10.3389%2ffped.2023.1122773&partnerID=40&md5=0d55af03a020331af1692eb3c3aada64	Association of n-3 polyunsaturated fatty acid intakes with juvenile myopia: A cross-sectional study based on the NHANES database	Yes	Included	Polyunsaturated fatty acid intake	Juvenile myopia	US children and adolescents	1999	2008			37138572	Zhou Z.; Li S.; Yang Q.; Yang X.; Liu Y.; Hao K.; Xu S.; Zhao N.; Zheng P.	Zhou, Zixiu (57190428429); Li, Sizhen (58849983400); Yang, Qingsong (57216610123); Yang, Xiaodong (57224941006); Liu, Yating (57216610029); Hao, Kuanxiao (57215692146); Xu, Shanshan (57190429800); Zhao, Na (58408008000); Zheng, Pengjie (58283726900)	57190428429; 58849983400; 57216610123; 57224941006; 57216610029; 57215692146; 57190429800; 58408008000; 58283726900	2023	Frontiers in Pediatrics	11		1122773				3	Department of Ophthalmology, Nanjing Tongren Hospital, School of Medicine, Southeast University, Nanjing, China	Zhou Z., Department of Ophthalmology, Nanjing Tongren Hospital, School of Medicine, Southeast University, Nanjing, China; Li S., Department of Ophthalmology, Nanjing Tongren Hospital, School of Medicine, Southeast University, Nanjing, China; Yang Q., Department of Ophthalmology, Nanjing Tongren Hospital, School of Medicine, Southeast University, Nanjing, China; Yang X., Department of Ophthalmolog…	Aim: Inflammation is involved in the development of myopia. n-3 polyunsaturated fatty acids (n-3 PUFAs) have vasodilating and anti-inflammatory effects, which may be involved in controlling myopia. It is of great significance to explore the relationship between n-3 PUFA intakes and juvenile myopia in order to control and alleviate myopia among teenagers through dietary intervention. Methods: Soci…		Frontiers Media SA	22962360			Article	Final	All Open Access; Gold Open Access	Scopus	2-s2.0-85159877128	2023-05-04	PMC10150007
[truncated: 216 more rows]

## Sheet: Contents
Meta-analysis of NHANES-based research identifies data dredging, false discoveries and misleading research findings
Tulsi Suchak 1, Anietie E Aliu 1, Charlie Harrison 2, Reyer Zwiggelaar 2, Nophar Geifman 1 and Matt Spick 1*
1	School of Health Sciences, Faculty of Health and Medical Sciences, University of Surrey, Guildford, GU4 8ER, UK
2	Department of Computer Science, Aberystwyth University, Ceredigion, SY23 3DB, UK
*	Correspondence: matt.spick@surrey.ac.uk
Table A	Metadata for research papers extracted by the search strategy
[truncated: 3 more rows]

[truncated: 4 more sheets: Table A, Table B, Table C, Table D]
